# Supplementary material for: Peripartum sertraline impacts maternal neurobehavioral and neurodegenerative mechanisms in pregnant and postpartum mice
Source: Mol Psychiatry. 2025 Jul 18;30(11):5108–20. doi: 10.1038/s41380-025-03094-x (PMC12532605; doi:10.1038/s41380-025-03094-x)
Supplement: Supplementary file 9 — Supplementary table 1 [file 41380_2025_3094_MOESM9_ESM.csv]

ID	log2FoldChange	pvalue	padj	Water #1	Water #2	Water #3	Sertraline #1	Sertraline #2	Sertraline #3	Gene.name
ENSMUSG00000022651	-6.382983945	0.000159737	0.040489547	103.7477707	140.9680337	3.01062218	0	1.919503147	1.03540154	Retnlg
ENSMUSG00000032496	-4.852698183	0.000194646	0.044366304	338.6483835	544.7407587	9.03186654	5.984030723	12.47677046	12.42481848	Ltf
ENSMUSG00000005800	-4.735704363	1.39E-06	0.003533441	81.23646194	101.6983672	3.01062218	2.992015362	1.919503147	2.07080308	Mmp8
ENSMUSG00000103284	-3.839466813	7.53E-05	0.032685236	42.0863598	38.262752	5.017703634	2.992015362	1.919503147	1.03540154	3110080O07Rik
ENSMUSG00000038357	-3.572995145	9.66E-05	0.038050661	64.59766853	96.66379452	3.01062218	3.989353816	7.678012588	2.07080308	Camp
ENSMUSG00000000204	-3.49360963	0.000149853	0.040489547	50.89513278	57.394128	4.014162907	5.984030723	1.919503147	2.07080308	Slfn4
ENSMUSG00000026822	-3.436392217	5.62E-07	0.002503271	91.02398747	193.327589	17.06019235	8.976046085	10.55726731	8.283212319	Lcn2
ENSMUSG00000111227	-3.143009198	0.000119775	0.039533727	36.21384448	22.15211958	12.04248872	1.994676908	2.879254721	3.10620462	Gm20149
ENSMUSG00000102326	-2.742886943	0.000122111	0.039533727	36.21384448	45.31115368	12.04248872	4.986692269	3.839006294	5.177007699	Gm37788
ENSMUSG00000097464	-2.249888075	0.000121375	0.039533727	114.5140488	91.62922189	21.07435526	10.97072299	19.19503147	17.60182618	Gm26736
ENSMUSG00000108077	-2.14295329	0.000126392	0.040183566	98.8540079	142.9818627	33.11684398	25.9307998	26.87304406	9.318613859	6330415B21Rik
ENSMUSG00000103561	-2.099355597	0.000201001	0.044366304	56.7676481	71.49093137	21.07435526	14.96007681	10.55726731	9.318613859	Gm38069
ENSMUSG00000106404	-2.072752796	0.000156865	0.040489547	104.7265232	197.3552472	35.12392543	22.93878444	37.43031137	19.67262926	Gm42919
ENSMUSG00000110373	-1.932062964	2.72E-05	0.020845023	86.1302247	217.4935377	68.24076942	37.89886125	33.59130507	25.8850385	Gm42303
ENSMUSG00000109095	-1.894918936	9.06E-06	0.010082921	302.434539	394.7104943	117.414265	95.74449157	79.65938061	43.48686467	Gm44799
ENSMUSG00000105939	-1.87528203	3.70E-05	0.023536488	138.00411	210.445136	55.19473997	37.89886125	29.75229878	42.45146313	Gm43322
ENSMUSG00000078190	-1.868951083	0.000149968	0.040489547	67.53392619	127.8781448	40.14162907	24.93346135	24.95354091	14.49562156	Dnm3os
ENSMUSG00000017737	-1.834585674	0.000122127	0.039533727	207.4955413	287.9775545	55.19473997	50.86426115	52.78633655	50.73467545	Mmp9
ENSMUSG00000062319	-1.821657193	0.000230637	0.048308977	108.6415334	229.576512	55.19473997	50.86426115	35.51080822	24.84963696	Gm10115
ENSMUSG00000106528	-1.791977882	0.000154113	0.040489547	110.5990385	96.66379452	34.12038471	22.93878444	23.99378934	22.77883388	Gm42841
ENSMUSG00000040258	-1.743043131	0.000144351	0.040489547	99.83276045	68.47018779	194.686901	24.93346135	28.79254721	54.87628161	Nxph4
ENSMUSG00000100555	-1.726288612	6.92E-05	0.031569281	58.72515321	48.33189726	41.14516979	15.95741526	15.35602518	13.46022002	Gm8173
ENSMUSG00000109162	-1.708888396	0.000201846	0.044366304	99.83276045	158.0855806	59.20890288	41.88821506	38.39006294	16.56642464	2900027M19Rik
ENSMUSG00000105568	-1.50231887	1.90E-05	0.016119706	271.1144573	255.7562897	134.4744574	104.7205377	75.82037431	52.80547853	Gm42971
ENSMUSG00000102386	-1.474396459	0.000140062	0.040489547	422.8211031	631.335408	191.6762788	183.5102755	162.1980159	102.5047524	2900022M07Rik
ENSMUSG00000024659	-1.450245352	0.000111868	0.039052977	258.3906741	173.1892985	102.3611541	76.79506095	72.94111959	45.55766775	Anxa1
ENSMUSG00000106408	-1.4433723	5.26E-05	0.026736242	167.3666866	229.576512	109.3859392	63.82966105	79.65938061	42.45146313	Gm43321
ENSMUSG00000106446	-1.399500162	6.43E-05	0.03010415	230.9856026	258.7770333	132.4673759	97.73916848	89.25689634	48.66387237	Gm42970
ENSMUSG00000107512	-1.377428343	0.000167021	0.040734917	138.9828626	177.2169566	79.27971741	62.8323226	48.94733025	40.38066005	Gm44433
ENSMUSG00000096947	-1.350620497	0.000201373	0.044366304	439.4598965	475.2636564	186.6585752	197.4730139	126.6872077	107.6817601	Gm26723
ENSMUSG00000109505	-1.342231216	2.93E-05	0.020845023	272.0932099	282.9429819	145.5134054	112.6992453	93.09590264	70.40730471	Gm44677
ENSMUSG00000102331	-1.227064734	0.000161467	0.040489547	479.5887512	481.3051436	212.7506341	186.5022909	184.2723021	130.460594	Gm19938
ENSMUSG00000075334	-1.130260087	5.12E-06	0.006538332	1538.599014	1669.464285	2536.950957	669.2141026	953.0333125	1002.268691	Rprm
ENSMUSG00000061702	-1.102997432	2.85E-05	0.020845023	383.6710009	489.3604598	551.9473997	152.5927834	273.5291985	237.1069526	Tmem91
ENSMUSG00000042807	1.008374803	0.000142728	0.040489547	753.6394661	894.1400993	960.3884755	1671.539249	1151.701888	2423.875005	Hecw2
ENSMUSG00000048004	1.079314043	0.000175367	0.041629879	165.4091815	126.8712303	231.8179079	323.1376591	305.2010004	479.390913	Tmem196
ENSMUSG00000027840	1.132809629	3.05E-05	0.0208885	114.5140488	77.53241852	113.4001021	256.3159827	174.6747864	239.1777557	Wnt2b
ENSMUSG00000044042	1.173565911	4.21E-05	0.024171159	465.8862154	327.247221	268.9489148	693.1502255	603.6837398	1099.596435	Fmn1
ENSMUSG00000047976	1.245184312	5.02E-05	0.026736242	1185.269342	707.860912	1405.960558	2198.133952	1883.992339	3738.83496	Kcna1
ENSMUSG00000090066	1.245835328	1.84E-05	0.016119706	68.51267874	75.51858947	59.20890288	124.6673067	153.5602518	203.9741034	1110002E22Rik
ENSMUSG00000010825	1.276952332	3.38E-06	0.005014847	154.6429034	117.8089996	110.3894799	411.9007815	257.2134217	258.850385	Grid2ip
ENSMUSG00000039385	1.313540875	1.06E-06	0.003533441	131.1528422	173.1892985	201.7116861	429.8528736	305.2010004	522.8777776	Cdh6
ENSMUSG00000055980	1.413649629	2.31E-05	0.018729924	74.38519406	68.47018779	132.4673759	208.4437369	193.8698179	331.3284928	Irs1
ENSMUSG00000066797	1.417365063	0.000101152	0.038050661	22.51130873	39.26966653	27.09559962	92.75247621	71.98136802	72.47810779	Zfp648
ENSMUSG00000007440	1.423701311	3.05E-06	0.004933556	45.02261746	33.22817937	54.19119924	118.683276	109.4116794	127.3543894	Pcdha11
ENSMUSG00000097837	1.585149857	0.000228053	0.048308977	87.10897726	89.61539284	290.02327	399.93272	351.2690759	649.1967655	Gm26794
ENSMUSG00000034402	1.649471038	3.13E-07	0.001857048	88.08772981	180.2377002	145.5134054	422.8715045	296.5632362	578.7894608	Kcnh5
ENSMUSG00000050141	1.752861012	0.000159225	0.040489547	54.81014299	38.262752	143.5063239	172.5395525	216.9038556	407.9482067	Fam205c
ENSMUSG00000034584	1.794027297	3.18E-08	0.000565603	129.1953371	110.7605979	213.7541748	420.8768275	403.0956609	749.6307149	Exph5
ENSMUSG00000094410	1.836348735	0.000164655	0.04071562	27.4050715	15.10371789	42.14871052	48.86958424	106.5324247	147.0270187	Gm38394
ENSMUSG00000078721	2.210971093	9.63E-05	0.038050661	6.851267874	4.027658105	13.04602945	31.91483052	37.43031137	41.41606159	Fam205a1
ENSMUSG00000105395	2.67156423	4.00E-05	0.023732594	8.808772981	1.006914526	11.03894799	27.92547671	45.10832396	60.05328931	Gm42672
