# Supplementary material for: Peripartum sertraline impacts maternal neurobehavioral and neurodegenerative mechanisms in pregnant and postpartum mice
Source: Mol Psychiatry. 2025 Jul 18;30(11):5108–20. doi: 10.1038/s41380-025-03094-x (PMC12532605; doi:10.1038/s41380-025-03094-x)
Supplement: Supplementary file 10 — Supplementary table 2 [file 41380_2025_3094_MOESM10_ESM.xlsx]

## Sheet: Sheet1
ID	log2FoldChange	pvalue	padj	Water #1	Water #2	Water #3	Sertraline #1	Sertraline #2	Sertraline #3	Gene.name	Overlap with PMID: 29439242; FDR <0.05
ENSMUSG00000037279	-6.43613	1.25E-07	1.85E-05	386.721	3.91102	211.291	4.09521	1.89929	0.984217	Ovol2
ENSMUSG00000054944	-5.95117	6.17E-05	0.00258217	61.4515	2.93326	57.6249	1.0238	0.949643	0	5330416C01Rik
ENSMUSG00000085007	-5.63853	9.53E-05	0.00357969	1429.28	15.6441	970.524	12.2856	5.69786	30.5107	Gm11549
ENSMUSG00000068117	-5.57633	2.85E-07	3.59E-05	253.223	7.82204	165.798	4.09521	0.949643	3.93687	Mei1
ENSMUSG00000035033	-5.56351	4.99E-07	5.91E-05	3049.27	145.685	2901.46	29.6903	32.2879	66.9267	Tbr1
ENSMUSG00000021214	-5.41375	0.000709694	0.0149042	40.2613	0.977755	43.4714	1.0238	0	0.984217	Akr1c18
ENSMUSG00000097182	-5.15179	1.90E-05	0.00104646	162.105	1.95551	116.261	2.0476	1.89929	3.93687	A830009L08Rik
ENSMUSG00000104586	-5.08084	9.63E-05	0.00360838	72.0466	0.977755	158.721	1.0238	2.84893	2.95265	4921539H07Rik
ENSMUSG00000038331	-4.85992	1.16E-05	0.000722418	1496.03	106.575	1330.43	23.5475	63.6261	13.779	Satb2
ENSMUSG00000087022	-4.74115	4.85E-07	5.78E-05	663.253	33.2437	416.516	7.16662	29.4389	4.92108	9130024F11Rik
ENSMUSG00000033726	-4.70539	0.00177106	0.0282539	705.633	5.86653	446.845	8.19042	5.69786	30.5107	Emx1
ENSMUSG00000032128	-4.62887	0.000226096	0.0067515	2216.49	38.1324	1934.98	58.3567	60.7771	50.1951	Robo3
ENSMUSG00000111844	-4.60363	0.00190199	0.0298103	100.653	0.977755	41.4495	0	0.949643	4.92108	Gm47097
ENSMUSG00000021743	-4.5934	1.46E-05	0.0008611	1484.37	84.0869	1328.4	22.5236	54.1296	43.3055	Fezf2
ENSMUSG00000032530	-4.54675	0.000649254	0.0140417	39.2018	2.93326	49.5372	0	0.949643	2.95265	Lyzl4
ENSMUSG00000037579	-4.50082	0.000492853	0.0115383	5351.58	81.1536	3718.32	106.475	94.9643	202.749	Kcnh3
ENSMUSG00000035775	-4.42522	1.09E-05	0.000686411	167.402	6.84428	165.798	5.11901	2.84893	7.87373	Krt20
ENSMUSG00000103914	-4.39619	0.000254403	0.00740876	101.713	6.84428	38.4166	5.11901	1.89929	0	Gm38073
ENSMUSG00000030792	-4.33509	7.12E-07	7.90E-05	891.047	28.3549	449.878	17.4046	20.8921	29.5265	Dkkl1
ENSMUSG00000025481	-4.31247	0.000555981	0.0125472	82.6417	3.91102	49.5372	0	1.89929	4.92108	Urah
ENSMUSG00000033730	-4.2705	0.000299379	0.0083335	976.867	41.0657	1442.64	38.9045	26.59	62.0057	Egr3
ENSMUSG00000020950	-4.26597	0.000113218	0.00403998	2566.13	291.371	2576.94	72.69	22.7914	187.001	Foxg1
ENSMUSG00000089922	-4.24278	0.00100279	0.0191735	52.9755	0.977755	57.6249	2.0476	2.84893	0.984217	Gm43517
ENSMUSG00000032528	-4.16411	0.00033916	0.0090552	1362.53	40.0879	915.932	38.9045	30.3886	60.0372	Vipr1
ENSMUSG00000053310	-4.12708	0.00012793	0.00448848	70742.4	3122.95	39816.8	1298.18	3073.99	2133.78	Nrgn
ENSMUSG00000027296	-4.11513	0.00110615	0.0205215	5624.93	103.642	4474.52	159.713	136.749	292.312	Itpka
ENSMUSG00000084890	-4.09161	0.00165029	0.026942	1924.07	41.0657	1395.13	56.3091	25.6404	115.153	A830036E02Rik
ENSMUSG00000103378	-4.04283	3.79E-05	0.00178433	67.8086	8.79979	70.7674	4.09521	0.949643	3.93687	Gm37176
ENSMUSG00000025163	-4.01687	0.00143968	0.0244302	44.4994	1.95551	33.3618	1.0238	0.949643	2.95265	Cd7
ENSMUSG00000039714	-3.96858	9.50E-08	1.48E-05	482.077	45.9545	331.596	11.2618	18.9929	24.6054	Cplx3
ENSMUSG00000102240	-3.95323	1.03E-05	0.000661365	153.629	13.6886	60.6577	4.09521	6.6475	3.93687	Gm37717
ENSMUSG00000026167	-3.94498	7.54E-07	8.21E-05	439.696	27.3771	275.993	15.357	16.1439	16.7317	Wnt10a
ENSMUSG00000044216	-3.91147	0.000784505	0.0160614	3253.75	109.509	2325.21	60.4043	170.936	146.648	Kcnj4
ENSMUSG00000005583	-3.86172	4.43E-05	0.00199729	12418.5	864.335	10097.5	472.997	555.541	579.704	Mef2c
ENSMUSG00000059213	-3.81234	0.000472072	0.0112279	20817.2	1336.59	31611.8	965.445	930.65	1931.03	Ddn
ENSMUSG00000046215	-3.76338	1.32E-07	1.92E-05	1827.65	177.951	1305.15	64.4995	132.95	46.2582	Rprml
ENSMUSG00000073877	-3.72474	9.69E-06	0.00063592	401.554	19.5551	253.752	15.357	20.8921	14.7633	Gm13306
ENSMUSG00000020912	-3.69227	0.000272094	0.00774501	319.972	8.79979	172.875	15.357	3.79857	19.6843	Krt12
ENSMUSG00000032773	-3.54242	0.000652203	0.0140882	4703.16	249.327	4354.21	191.451	323.828	283.454	Chrm1
ENSMUSG00000022237	-3.52011	0.00272729	0.0386285	2748.37	76.2649	2538.53	183.261	113.957	170.269	Ankrd33b
ENSMUSG00000028971	-3.50382	0.000693477	0.0146625	245.806	9.77755	137.491	8.19042	2.84893	23.6212	Cort
ENSMUSG00000044534	-3.50264	0.000104556	0.00387647	54.035	8.79979	60.6577	5.11901	2.84893	2.95265	Ackr2	x
ENSMUSG00000027401	-3.50101	8.77E-05	0.00337792	97.4748	8.79979	71.7783	4.09521	5.69786	5.9053	Tgm3
ENSMUSG00000101299	-3.48152	0.00108565	0.0203177	144.093	3.91102	141.535	12.2856	2.84893	10.8264	Gm28175
ENSMUSG00000020080	-3.47237	4.83E-05	0.00210948	562.599	21.5106	287.113	20.476	29.4389	28.5423	Hkdc1
ENSMUSG00000067879	-3.4656	0.000646864	0.0140416	9646.83	494.744	6548	607.115	401.699	501.951	3110035E14Rik
ENSMUSG00000078137	-3.44887	4.41E-05	0.00199457	500.088	25.4216	541.876	20.476	41.7843	35.4318	Ankrd63
ENSMUSG00000104861	-3.42923	0.000399179	0.0100209	86.8798	15.6441	100.085	4.09521	0.949643	13.779	3110039M20Rik
ENSMUSG00000020908	-3.42246	0.000483362	0.0114204	127.141	5.86653	122.326	9.21422	3.79857	10.8264	Myh3
ENSMUSG00000110249	-3.41627	2.46E-07	3.19E-05	677.026	82.1314	571.194	30.7141	44.6332	49.2108	9330121K16Rik
ENSMUSG00000026315	-3.39432	0.000187158	0.00580487	481.017	16.6218	330.585	17.4046	18.0432	43.3055	Serpinb8
ENSMUSG00000074489	-3.38462	0.00379169	0.047934	196.009	0.977755	102.107	12.2856	10.4461	5.9053	Bglap3
ENSMUSG00000019772	-3.38402	5.95E-12	2.39E-09	1028.78	279.638	549.964	61.4281	40.8346	75.7847	Vip
ENSMUSG00000042816	-3.36401	5.48E-05	0.00232321	33.9043	59.643	331.596	10.238	12.3454	18.7001	Gpr151
ENSMUSG00000022342	-3.35741	1.71E-06	0.000162673	1498.15	131.997	1188.89	58.3567	105.41	111.216	Kcnv1
ENSMUSG00000050074	-3.33576	0.000183749	0.00577011	134.558	17.5996	220.39	7.16662	23.7411	5.9053	Spink8
ENSMUSG00000110924	-3.3265	0.000685402	0.0145559	200.247	5.86653	182.984	18.4284	7.59714	12.7948	Gm40518
ENSMUSG00000111236	-3.27977	0.00118976	0.0216462	46.6184	4.88877	53.581	2.0476	2.84893	5.9053	Gm31614
ENSMUSG00000089767	-3.27952	1.47E-05	0.000866382	149.391	25.4216	137.491	6.14281	18.0432	7.87373	4930556I23Rik
ENSMUSG00000032532	-3.24216	8.45E-08	1.34E-05	9621.4	1132.24	5675.54	457.64	591.628	686.983	Cck
ENSMUSG00000029054	-3.2171	2.34E-07	3.13E-05	1867.91	219.017	1241.46	133.094	95.9139	128.932	Gabrd
ENSMUSG00000024883	-3.21225	3.17E-06	0.000259844	1852.02	180.885	1900.61	97.2612	152.893	174.206	Rin1
ENSMUSG00000024670	-3.16571	0.00211379	0.032354	131.379	4.88877	51.5591	11.2618	3.79857	5.9053	Cd6
ENSMUSG00000062319	-3.16252	0.000969375	0.0186764	69.9276	7.82204	28.3069	5.11901	4.74821	1.96843	Gm10115
ENSMUSG00000089710	-3.16018	0.000853179	0.0170713	43.4399	6.84428	29.3179	4.09521	2.84893	1.96843	Gm15810
ENSMUSG00000055523	-3.14046	0.000998191	0.0191064	389.899	10.7553	263.861	25.5951	11.3957	38.3845	Gucy2g
ENSMUSG00000105828	-3.12781	6.53E-05	0.00266649	67.8086	43.999	24.2631	2.0476	10.4461	2.95265	Gm43048
ENSMUSG00000032807	-3.1274	8.51E-05	0.0033061	272.294	21.5106	260.828	26.6189	14.2446	22.637	Alox12b
ENSMUSG00000061751	-3.12274	0.000491766	0.0115383	18011.7	1780.49	20238.5	1390.32	1412.12	1793.24	Kalrn
ENSMUSG00000021676	-3.10817	2.99E-06	0.00024629	1108.25	181.862	1865.23	84.9756	151.943	128.932	Iqgap2
ENSMUSG00000024617	-3.08665	1.67E-07	2.34E-05	66060.4	11961.8	83648	4266.18	8294.18	6470.24	Camk2a
ENSMUSG00000020651	-3.07705	0.000807828	0.0164246	191.771	12.7108	251.73	9.21422	12.3454	32.4792	Slc26a4
ENSMUSG00000040364	-3.07466	0.000348477	0.00919271	174.819	12.7108	120.305	10.238	7.59714	18.7001	Sec1
ENSMUSG00000110618	-3.04294	0.00247722	0.0359227	117.606	7.82204	54.592	7.16662	1.89929	12.7948	Gm39822
ENSMUSG00000086040	-3.03391	0.00104559	0.0197355	6058.27	820.336	11368.3	636.805	687.541	903.511	Wipf3
ENSMUSG00000026890	-3.03174	3.36E-09	7.32E-07	513.862	228.795	457.966	20.476	77.8707	48.2266	Lhx6
ENSMUSG00000032355	-3.02098	0.000178302	0.00568578	706.693	43.0212	762.266	66.5471	36.0864	83.6584	Mlip
ENSMUSG00000044017	-2.97723	2.47E-05	0.00130057	222.497	34.2214	188.039	27.6427	18.0432	10.8264	Adgrd1
ENSMUSG00000085516	-2.97551	0.00205686	0.0316474	43.4399	5.86653	58.6358	2.0476	4.74821	6.88952	4930538E20Rik
ENSMUSG00000035355	-2.97446	3.25E-05	0.00160148	1254.46	159.374	590.402	45.0473	157.641	52.1635	Kcnh4
ENSMUSG00000070564	-2.97078	0.00169793	0.0274405	376.126	14.6663	306.322	20.476	12.3454	56.1004	Ntn5
ENSMUSG00000025658	-2.94111	2.43E-06	0.000210116	3281.3	491.811	4551.35	340.926	327.627	415.339	Ksr2
ENSMUSG00000059456	-2.91227	0.00251214	0.0363396	12757.5	1211.44	16741.5	972.612	1171.86	1934.97	Ptk2b
ENSMUSG00000051243	-2.89132	2.01E-10	5.62E-08	1509.8	778.293	2025.97	124.904	307.684	148.617	Islr2
ENSMUSG00000068744	-2.86968	0.000516784	0.0119374	468.303	24.4439	285.091	51.1901	22.7914	32.4792	Psrc1
ENSMUSG00000071341	-2.86521	6.16E-05	0.00258217	944.023	71.3761	430.67	70.6424	57.9282	69.8794	Egr4
ENSMUSG00000078958	-2.84275	1.61E-05	0.000912272	88.9988	26.3994	96.0414	6.14281	9.49643	13.779	Atp6ap1l
ENSMUSG00000078816	-2.82056	7.57E-10	1.91E-07	8383.9	3066.24	9388.81	575.377	1315.26	1059.02	Prkcg
ENSMUSG00000109372	-2.81452	0.000498512	0.0116065	983.225	50.8432	782.485	52.2139	129.151	76.7689	Gm19410
ENSMUSG00000000247	-2.80734	1.89E-07	2.58E-05	1841.43	342.214	1482.07	137.189	200.375	186.017	Lhx2
ENSMUSG00000034209	-2.80382	0.000188195	0.00582679	906.94	61.5985	780.463	73.7138	65.5254	111.216	Rasl10a
ENSMUSG00000094626	-2.77476	7.02E-06	0.000493254	1730.18	217.062	1558.9	165.856	189.929	156.49	Cecr6
ENSMUSG00000090291	-2.76177	4.29E-05	0.00195519	159.986	103.642	603.545	31.7379	65.5254	30.5107	Lrrc10b
ENSMUSG00000035277	-2.74447	7.03E-07	7.85E-05	442.875	349.058	440.78	17.4046	109.209	57.0846	Arx
ENSMUSG00000028785	-2.73671	9.96E-06	0.000646131	27457.2	3463.21	29742.5	2970.05	3535.52	2595.38	Hpca
ENSMUSG00000041046	-2.7048	1.56E-06	0.000151198	561.54	631.629	478.185	42.9997	174.734	38.3845	Ramp3
ENSMUSG00000032174	-2.68758	2.41E-05	0.00128776	5796.57	717.672	5316.65	375.735	729.326	731.273	Icam5
ENSMUSG00000085837	-2.67943	2.40E-07	3.16E-05	119.725	50.8432	74.8112	11.2618	17.0936	9.84217	Kcnmb4os2
ENSMUSG00000037185	-2.67208	0.00052834	0.012125	156.807	20.5328	89.9757	7.16662	20.8921	13.779	Krt80
ENSMUSG00000038244	-2.65402	5.07E-06	0.000380713	12307.3	1795.16	11482.5	1122.09	1625.79	1316.88	Mical2
ENSMUSG00000050600	-2.64562	2.45E-06	0.000211225	704.574	202.395	804.726	50.1663	141.497	81.69	Zfp831
ENSMUSG00000107272	-2.64495	0.00188289	0.0296078	245.806	16.6218	291.157	38.9045	15.1943	34.4476	Gm34583
ENSMUSG00000090777	-2.64049	0.000439647	0.0106725	33.9043	12.7108	45.4933	4.09521	4.74821	5.9053	Ccdc188
ENSMUSG00000026090	-2.6331	2.31E-05	0.00124154	7043.62	989.488	8953.08	746.352	955.341	1036.38	2010300C02Rik
ENSMUSG00000007207	-2.601	9.58E-07	0.000101186	10310.1	2059.15	5810	760.685	1450.1	785.405	Stx1a
ENSMUSG00000037474	-2.59845	0.00279593	0.0391608	123.963	7.82204	118.283	12.2856	15.1943	13.779	Dtl
ENSMUSG00000061132	-2.59562	0.000180888	0.00573125	270.175	32.2659	221.401	25.5951	26.59	34.4476	Blnk
ENSMUSG00000020251	-2.58684	0.000150606	0.00502436	312.555	41.0657	288.124	24.5713	40.8346	41.3371	Glt8d2
ENSMUSG00000041708	-2.58539	1.49E-05	0.00086855	5281.65	747.004	5217.58	772.971	553.642	547.225	Mpped1
ENSMUSG00000061086	-2.55891	0.000342385	0.00908633	515.981	43.999	261.839	40.9521	53.18	45.274	Myl4
ENSMUSG00000105700	-2.55597	0.000211817	0.00637909	144.093	70.3983	77.8441	3.07141	19.9425	26.5739	Gm42772
ENSMUSG00000034413	-2.54121	1.19E-07	1.79E-05	1375.24	433.145	1450.73	118.761	242.159	198.812	Neurl1b
ENSMUSG00000091387	-2.53199	0.000178486	0.00568578	538.231	56.7098	435.725	61.4281	64.5757	52.1635	Gcnt4
ENSMUSG00000018648	-2.52901	3.23E-06	0.000264071	1595.62	313.859	818.88	133.094	218.418	121.059	Dusp14
ENSMUSG00000033633	-2.49512	0.000229133	0.00681911	537.171	75.2871	421.571	45.0473	38.9354	99.4059	Clec18a
ENSMUSG00000051617	-2.48228	0.00176258	0.028244	182.236	19.5551	248.697	18.4284	22.7914	39.3687	Krt9
ENSMUSG00000010797	-2.48016	0.00284978	0.0397258	80.5227	10.7553	116.261	10.238	18.0432	8.85795	Wnt2
ENSMUSG00000074001	-2.47285	0.000499589	0.011616	229.913	28.3549	181.973	17.4046	32.2879	29.5265	Klhl40
ENSMUSG00000082776	-2.46569	0.00130513	0.0228729	83.7012	19.5551	63.6906	3.07141	14.2446	12.7948	Gm7061
ENSMUSG00000053846	-2.46207	5.45E-06	0.000402457	168.462	51.821	109.184	15.357	26.59	17.7159	Lipg
ENSMUSG00000022441	-2.45765	0.000182482	0.00575242	308.317	94.8422	232.521	28.6665	73.1225	13.779	Efcab6
ENSMUSG00000024793	-2.44955	0.00110701	0.0205215	737.418	46.9322	579.281	82.928	71.2232	95.469	Tnfrsf25
ENSMUSG00000030772	-2.44607	6.65E-05	0.00270988	12997	1582.98	12430.8	1754.8	1777.73	1424.16	Dkk3
ENSMUSG00000040495	-2.43642	0.000426357	0.0104942	585.909	54.7543	485.262	70.6424	66.475	70.8636	Chrm4
ENSMUSG00000053963	-2.41643	6.93E-11	2.07E-08	3973.16	3060.37	6769.4	556.948	1056.95	971.422	Stum
ENSMUSG00000035357	-2.4164	4.56E-05	0.00202727	1081.76	160.352	836.066	104.428	125.353	159.443	Pdzrn3
ENSMUSG00000100851	-2.40254	0.000717215	0.0150147	61.4515	14.6663	69.7564	8.19042	8.54679	10.8264	Gm28928
ENSMUSG00000054934	-2.38956	1.60E-07	2.26E-05	1128.38	349.058	781.474	96.2374	188.979	145.664	Kcnmb4
ENSMUSG00000026479	-2.37558	0.000318048	0.00864694	642.063	78.2204	493.35	89.0708	50.3311	94.4848	Lamc2
ENSMUSG00000090063	-2.37456	0.000749048	0.0155155	189.652	87.9979	238.587	7.16662	62.6764	29.5265	Dlx6os1
ENSMUSG00000043079	-2.3721	4.63E-05	0.0020496	6955.68	986.554	6039.49	739.185	920.204	1041.3	Synpo
ENSMUSG00000016763	-2.36595	0.000308154	0.0084577	1331.8	192.618	2008.78	254.927	178.533	251.959	Scube1
ENSMUSG00000047485	-2.3636	1.63E-05	0.000918878	762.847	221.95	1308.19	142.309	132.95	170.269	Klhl34
ENSMUSG00000034009	-2.36239	9.49E-06	0.000629694	457.708	209.239	577.26	46.0711	140.547	55.1161	Rxfp1
ENSMUSG00000030898	-2.35948	0.000133679	0.00459876	2427.34	268.883	1548.79	279.498	285.843	261.802	Cckbr
ENSMUSG00000038418	-2.35695	3.17E-05	0.00158542	8990.99	1369.83	5220.61	1203.99	701.786	1135.79	Egr1
ENSMUSG00000104459	-2.35231	0.000878163	0.0175117	55.0945	14.6663	60.6577	6.14281	9.49643	9.84217	Gm37824
ENSMUSG00000020096	-2.34568	0.00242616	0.0355045	72.0466	12.7108	115.25	11.2618	13.295	14.7633	Tbata
ENSMUSG00000103482	-2.34451	0.00114547	0.0210213	56.154	28.3549	29.3179	4.09521	14.2446	3.93687	Gm37999
ENSMUSG00000045036	-2.3404	7.23E-05	0.00289235	85.8202	36.1769	102.107	9.21422	12.3454	22.637	Tmem232
ENSMUSG00000102543	-2.33087	4.16E-06	0.000324639	1446.23	479.1	2376.77	230.355	305.785	318.886	Pcdhgc5
ENSMUSG00000084241	-2.32541	0.000807456	0.0164246	38.1423	17.5996	37.4056	3.07141	9.49643	5.9053	Gm13416
ENSMUSG00000027978	-2.31934	0.00317002	0.0429956	821.12	48.8877	556.029	135.142	53.18	97.4375	Prss12
ENSMUSG00000047495	-2.31026	2.72E-05	0.00139985	1048.91	265.949	1420.4	163.808	248.806	138.775	Dlgap2
ENSMUSG00000030592	-2.30077	1.28E-05	0.000785966	1725.94	462.478	1301.11	187.356	377.958	142.711	Ryr1
ENSMUSG00000033805	-2.29388	0.00047855	0.0113514	1230.09	124.175	849.208	175.07	116.806	157.475	Ephx4
ENSMUSG00000000126	-2.27547	3.62E-08	6.26E-06	381.423	147.641	354.848	61.4281	52.2304	68.8952	Wnt9a
ENSMUSG00000043811	-2.26869	0.000461538	0.0110669	2725.06	264.971	1756.04	362.426	258.303	364.16	Rtn4r
ENSMUSG00000051726	-2.26477	8.21E-06	0.000559628	3694.51	1560.5	3105.68	307.141	1047.46	384.829	Kcnf1
ENSMUSG00000042641	-2.26186	0.000628549	0.0137968	151.51	26.3994	118.283	15.357	25.6404	20.6686	Rgsl1
ENSMUSG00000063661	-2.25758	0.00211847	0.0323963	55.0945	15.6441	55.6029	7.16662	14.2446	4.92108	Krt73
ENSMUSG00000108854	-2.24199	0.0032233	0.0432018	90.0583	24.4439	69.7564	3.07141	18.0432	17.7159	D830036C21Rik
ENSMUSG00000066189	-2.2404	2.81E-06	0.000234954	3776.09	838.913	2799.35	584.591	479.57	504.903	Cacng3
ENSMUSG00000030376	-2.22618	3.95E-06	0.000312568	9303.55	2805.18	10755.6	1201.94	2281.04	1403.49	Slc8a2
ENSMUSG00000107840	-2.22566	0.000798417	0.0162931	42.3804	21.5106	19.2083	6.14281	5.69786	5.9053	Gm44241
ENSMUSG00000030047	-2.21687	0.000300505	0.00833854	329.507	51.821	246.675	44.0235	40.8346	50.1951	Arhgap25
ENSMUSG00000032224	-2.21494	7.95E-06	0.000545875	5785.98	1289.66	4954.73	662.4	1036.06	892.685	Fam81a
ENSMUSG00000048644	-2.2077	2.93E-05	0.00148576	12542.5	3274.5	7950.21	1033.02	2845.13	1266.69	Ctxn1
ENSMUSG00000087435	-2.1988	0.00226196	0.0337752	43.4399	11.7331	44.4823	7.16662	6.6475	7.87373	Gm16323
ENSMUSG00000034584	-2.19222	0.000446128	0.0108149	130.32	34.2214	160.743	23.5475	16.1439	31.4949	Exph5
ENSMUSG00000025221	-2.18032	3.30E-05	0.00161112	3043.97	1035.44	3221.94	234.451	776.808	599.388	Kcnip2
ENSMUSG00000048251	-2.17913	0.000380663	0.00970647	1593.5	305.059	2632.55	348.093	273.497	378.923	Rit1
ENSMUSG00000036304	-2.17748	8.53E-05	0.00331022	167.402	80.1759	318.453	26.6189	55.0793	43.3055	Zdhhc23
ENSMUSG00000048562	-2.17199	4.74E-07	5.70E-05	58.273	78.2204	58.6358	16.3808	17.0936	9.84217	Sp8
ENSMUSG00000046818	-2.17124	0.00245417	0.0357174	665.372	55.732	530.755	79.8566	75.0218	123.027	Ddit4l
ENSMUSG00000064065	-2.16897	0.000137599	0.00471524	2396.61	382.302	2173.57	303.045	379.857	418.292	Ipcef1
ENSMUSG00000050821	-2.16754	4.69E-05	0.00206798	9718.88	1712.05	7861.24	1245.97	1701.76	1346.41	Fam131a
ENSMUSG00000059434	-2.16065	0.00346621	0.0454133	19.0712	86.0424	30.3289	7.16662	14.2446	8.85795	Gckr
ENSMUSG00000037014	-2.15823	0.00285695	0.0397944	144.093	58.6653	486.273	27.6427	62.6764	63.9741	Sstr4
ENSMUSG00000031698	-2.15771	0.00164142	0.0269273	257.461	30.3104	188.039	36.8569	30.3886	39.3687	Mylk3
ENSMUSG00000019803	-2.14013	0.000632039	0.0138047	186.474	123.197	206.236	10.238	73.1225	33.4634	Nr2e1
ENSMUSG00000105958	-2.13937	0.000367879	0.00952646	55.0945	33.2437	28.3069	7.16662	13.295	5.9053	Gm43319
ENSMUSG00000041773	-2.12357	2.24E-06	0.000202271	16221.1	4731.35	18093.2	2721.27	3385.48	2853.24	Enc1
ENSMUSG00000032985	-2.11967	0.000390973	0.00984293	118.665	32.2659	96.0414	15.357	26.59	14.7633	5730522E02Rik
ENSMUSG00000021701	-2.11275	6.98E-05	0.00281117	4871.62	922.023	4846.55	749.423	837.585	873	Plk2
ENSMUSG00000029154	-2.1109	4.03E-05	0.00186776	94.2963	41.0657	82.8989	23.5475	14.2446	12.7948	Cwh43
ENSMUSG00000007617	-2.10926	0.000377892	0.00969176	3004.77	427.279	2916.63	477.092	426.39	567.893	Homer1
ENSMUSG00000071860	-2.1024	0.000237686	0.00703807	97.4748	40.0879	59.6468	9.21422	23.7411	12.7948	2900055J20Rik
ENSMUSG00000059173	-2.08889	4.30E-05	0.00195714	3766.56	857.491	3841.66	494.496	775.858	719.462	Pde1a
ENSMUSG00000026077	-2.07502	1.58E-06	0.000152546	903.761	306.037	912.899	133.094	175.684	194.875	Npas2
ENSMUSG00000097915	-2.06895	0.000302128	0.00837043	352.817	68.4428	243.642	64.4995	40.8346	53.1477	A330009N23Rik
ENSMUSG00000058624	-2.06664	0.000260835	0.00752159	4841.96	2695.67	4523.05	338.879	1902.13	637.772	Gda
ENSMUSG00000097325	-2.06111	0.00128595	0.0226945	117.606	25.4216	103.118	14.3332	18.9929	25.5896	Gm16897
ENSMUSG00000046447	-2.05825	1.54E-05	0.000881042	64644.9	13587.9	39248.6	9188.62	9020.66	9998.66	Camk2n1
ENSMUSG00000027318	-2.04906	0.000967313	0.018657	593.325	88.9757	243.642	97.2612	67.4246	59.053	Adam33
ENSMUSG00000109481	-2.04177	7.85E-05	0.00308586	85.8202	39.1102	64.7016	10.238	20.8921	14.7633	Gm45130
ENSMUSG00000065590	-2.0362	0.00212023	0.0323963	82.6417	19.5551	54.592	9.21422	17.0936	11.8106	Mir212
ENSMUSG00000085440	-2.03528	0.000180536	0.00573125	102.772	50.8432	126.37	12.2856	34.1871	21.6528	Sorbs2os
ENSMUSG00000099760	-2.03455	1.05E-05	0.000666896	83.7012	42.0434	79.866	15.357	18.9929	15.7475	Gm28800
ENSMUSG00000037855	-2.0308	2.73E-06	0.000230651	8544.94	2716.2	9831.61	1816.23	1806.22	1539.32	Zfp365
ENSMUSG00000042540	-2.01896	0.00101636	0.0193075	36.0233	26.3994	52.57	7.16662	15.1943	5.9053	Acot5
ENSMUSG00000031971	-2.01611	6.37E-05	0.00262238	1554.3	365.68	1664.04	260.046	325.728	300.186	Ccsap
ENSMUSG00000105922	-1.99821	0.000390503	0.00984293	200.247	87.0202	82.8989	21.4998	51.2807	19.6843	Gm42769
ENSMUSG00000027347	-1.99548	0.000319772	0.00866872	6962.03	1562.45	10109.6	1222.42	1649.53	1801.12	Rasgrp1
ENSMUSG00000053368	-1.99022	0.00238246	0.0350966	98.5344	39.1102	40.4385	8.19042	25.6404	10.8264	Rxfp2
ENSMUSG00000033066	-1.98532	1.37E-05	0.000829004	11852.7	3337.08	12113.4	1813.15	2736.87	2345.39	Gas7
ENSMUSG00000085971	-1.98332	0.00136633	0.023594	99.5939	26.3994	95.0305	16.3808	25.6404	13.779	Gm15411
ENSMUSG00000033594	-1.97648	3.60E-05	0.00171947	1131.56	288.438	979.623	161.761	214.619	233.259	Spata2l
ENSMUSG00000110790	-1.97556	0.00286441	0.0398668	127.141	43.0212	118.283	8.19042	24.6907	40.3529	Gm47079
ENSMUSG00000050623	-1.97402	0.00350321	0.045721	364.471	40.0879	201.182	57.3329	43.6836	53.1477	Catsperz
ENSMUSG00000033174	-1.97241	1.30E-05	0.000791733	6895.29	1691.52	5403.59	1239.82	1120.58	1204.68	Mgll
ENSMUSG00000023034	-1.96551	0.00039381	0.00990022	3963.62	654.118	2507.19	539.544	477.67	807.058	Nr4a1
ENSMUSG00000028341	-1.964	0.00019186	0.00588861	708.812	187.729	884.592	179.165	112.058	165.348	Nr4a3
ENSMUSG00000059003	-1.96158	0.00154344	0.0256573	4058.98	754.827	6519.7	1072.94	665.7	1171.22	Grin2a
ENSMUSG00000016494	-1.96091	0.00170299	0.0274971	2921.07	317.77	2121	468.901	395.051	512.777	Cd34
ENSMUSG00000025582	-1.96024	3.24E-05	0.00160148	7698.39	2641.89	11136.8	1996.41	2153.79	1369.05	Nptx1
ENSMUSG00000000531	-1.94504	0.00162587	0.0267862	1572.31	188.707	1233.37	247.76	233.612	296.249	Grasp	x
ENSMUSG00000045287	-1.94371	6.49E-08	1.06E-05	1611.51	728.427	1697.41	271.308	393.152	384.829	Rtn4rl1
ENSMUSG00000109505	-1.92918	0.000378552	0.00969176	237.33	69.4206	97.0524	32.7617	45.5829	27.5581	Gm44677
ENSMUSG00000008136	-1.92871	0.00139339	0.0238512	1072.22	151.552	771.364	135.142	160.49	228.338	Fhl2
ENSMUSG00000079671	-1.91882	0.00124384	0.0221954	150.45	35.1992	83.9099	30.7141	20.8921	19.6843	2610203C22Rik
ENSMUSG00000105974	-1.90705	2.69E-06	0.000228612	88.9988	63.554	54.592	18.4284	17.0936	19.6843	Gm43318
ENSMUSG00000020905	-1.90657	0.000368844	0.00952646	109.129	44.9767	87.9537	11.2618	27.5396	25.5896	Usp43
ENSMUSG00000029211	-1.90284	5.90E-08	9.73E-06	1431.4	1045.22	1407.26	191.451	476.721	370.066	Gabra4
ENSMUSG00000092492	-1.9017	0.000334322	0.00898382	62.511	28.3549	56.6139	15.357	14.2446	9.84217	B230208B08Rik
ENSMUSG00000021057	-1.89976	4.44E-05	0.00200024	1619.99	472.255	1898.59	322.498	381.756	365.144	Akap5
ENSMUSG00000032936	-1.89886	0.000113553	0.0040403	13916.7	8867.26	13698.5	1572.56	6117.6	2092.44	Camkv
ENSMUSG00000050663	-1.89387	2.32E-07	3.12E-05	568.956	381.324	813.825	182.237	186.13	106.295	Trhde
ENSMUSG00000047907	-1.89034	3.75E-06	0.000299338	1972.81	700.072	1563.96	382.902	487.167	272.628	Tshz2
ENSMUSG00000037593	-1.88799	2.38E-06	0.000206519	613.456	316.792	554.007	115.69	198.475	86.6111	BC030499
ENSMUSG00000022696	-1.8857	7.21E-06	0.000502677	2215.43	722.561	1816.7	348.093	556.491	381.876	Sidt1
ENSMUSG00000059991	-1.88427	0.00136979	0.0236306	1777.86	1192.86	1910.72	217.046	926.851	178.143	Nptx2	x
ENSMUSG00000000861	-1.88193	0.00154397	0.0256573	3198.66	439.012	3040.97	547.734	607.771	656.473	Bcl11a
ENSMUSG00000091318	-1.88116	1.82E-06	0.000169619	326.329	192.618	179.951	40.9521	84.5182	63.9741	Gm5415
ENSMUSG00000029436	-1.87069	3.33E-05	0.00161482	6330.57	1665.12	5819.1	1193.75	1402.62	1181.06	Mmp17
ENSMUSG00000052726	-1.86772	6.70E-07	7.53E-05	608.158	297.237	619.72	97.2612	175.684	144.68	Kcnt2
ENSMUSG00000033060	-1.84962	0.000217097	0.00651586	1597.74	483.011	2277.7	314.307	425.44	469.471	Lmo7
ENSMUSG00000030209	-1.84824	4.53E-06	0.000345967	7308.49	3594.23	11722.1	1800.87	2447.23	2035.36	Grin2b
ENSMUSG00000025372	-1.83776	0.000307979	0.0084577	9872.51	2004.4	8009.85	1500.89	2310.48	1751.91	Baiap2
ENSMUSG00000037833	-1.83638	0.0029752	0.0409986	52.9755	39.1102	43.4714	4.09521	20.8921	12.7948	Sh2d4b
ENSMUSG00000037990	-1.82944	1.34E-06	0.000134624	778.739	304.082	749.123	159.713	180.432	175.191	Sh3rf3
ENSMUSG00000006958	-1.82869	0.000477557	0.0113431	3120.25	575.897	2403.06	494.496	565.987	656.473	Chrd
ENSMUSG00000019943	-1.82858	5.15E-05	0.00222021	16692.6	4905.39	19647	4083.95	3597.25	3930.96	Atp2b1
ENSMUSG00000028266	-1.82855	0.0013561	0.0234632	9199.72	1254.46	5535.02	1331.97	1446.31	1723.36	Lmo4
ENSMUSG00000045733	-1.82226	6.27E-06	0.000451353	2807.7	1053.04	3211.83	561.044	761.614	677.141	Sprn
ENSMUSG00000107019	-1.81712	0.000404936	0.0101114	208.723	58.6653	186.017	35.8331	48.4318	44.2898	Gm43682
ENSMUSG00000055125	-1.81291	0.000700836	0.0147947	114.427	50.8432	199.16	38.9045	30.3886	34.4476	M5C1000I18Rik
ENSMUSG00000039153	-1.81256	0.000290669	0.0081731	487.374	119.286	430.67	99.3088	106.36	89.5637	Runx2
ENSMUSG00000027188	-1.79989	1.38E-06	0.000135986	888.928	429.234	686.443	122.856	248.806	203.733	Pamr1
ENSMUSG00000085609	-1.79975	0.000140341	0.00477212	460.886	152.53	171.864	76.7852	79.77	68.8952	1700016P03Rik
ENSMUSG00000038473	-1.79931	1.08E-05	0.000686411	3045.03	1095.09	3509.05	661.376	815.743	720.447	Nos1ap
ENSMUSG00000102413	-1.79769	0.000324541	0.00877106	135.617	44.9767	103.118	22.5236	29.4389	29.5265	Gm36937
ENSMUSG00000102865	-1.78604	5.01E-05	0.00217672	186.474	103.642	114.239	25.5951	57.9282	33.4634	Gm9839
ENSMUSG00000031283	-1.77712	0.00164176	0.0269273	215.08	54.7543	199.16	34.8093	37.9857	63.9741	Chrdl1
ENSMUSG00000056486	-1.77024	0.000536089	0.0122139	22163.9	4165.23	18380.3	4402.35	4240.16	4464.41	Chn1
ENSMUSG00000029602	-1.76659	2.64E-05	0.00136951	2999.47	1244.68	2380.82	453.544	995.226	498.014	Rasal1
ENSMUSG00000040536	-1.76534	6.50E-13	2.87E-10	1722.76	2348.57	1736.83	461.735	716.98	529.509	Necab1
ENSMUSG00000049630	-1.76027	2.08E-06	0.000190787	779.799	354.925	807.759	233.427	148.144	191.922	C1ql3
ENSMUSG00000039713	-1.74048	0.000343144	0.0090928	4570.72	1022.73	4233.91	994.112	971.485	975.359	Plekhg5
ENSMUSG00000022454	-1.7365	1.03E-05	0.000661365	14179.4	5410.89	15343.4	3240.33	4321.82	2921.16	Nell2
ENSMUSG00000003545	-1.73177	1.16E-06	0.000120211	646.301	337.325	393.264	176.094	96.8636	141.727	Fosb
ENSMUSG00000085030	-1.7304	0.00163951	0.0269273	352.817	76.2649	354.848	78.8328	84.5182	72.832	2810455O05Rik
ENSMUSG00000056211	-1.73032	5.22E-05	0.00223964	11895.1	3369.34	9696.14	2287.17	2963.84	2271.57	R3hdm1
ENSMUSG00000029189	-1.72026	0.000352088	0.00919892	1969.63	521.143	1929.93	574.353	415.944	351.365	Sel1l3
ENSMUSG00000046999	-1.72012	0.00141307	0.0240901	412.149	110.486	370.012	109.547	110.159	51.1793	1110032F04Rik
ENSMUSG00000029822	-1.71453	0.000687526	0.0145835	1708.99	364.702	1318.29	274.379	345.67	413.371	Osbpl3	x
ENSMUSG00000044352	-1.71447	0.000291301	0.0081731	1429.28	486.922	2101.79	363.45	388.404	472.424	Sowaha
ENSMUSG00000086924	-1.71259	0.000631	0.0137991	93.2368	44.9767	142.546	26.6189	28.4893	30.5107	Gm11766
ENSMUSG00000058248	-1.71181	6.31E-09	1.27E-06	1218.44	875.09	1485.1	280.522	470.073	341.523	Kcnh1
ENSMUSG00000044912	-1.71021	8.98E-06	0.000599993	2218.61	849.669	1946.1	397.235	643.858	491.124	Syt16
ENSMUSG00000025422	-1.70674	4.03E-05	0.00186776	26105.2	9645.55	29746.6	5240.84	8521.15	6302.92	Agap2
ENSMUSG00000070803	-1.70596	0.000368202	0.00952646	256.401	87.0202	142.546	40.9521	66.475	41.3371	Cited4
ENSMUSG00000052353	-1.69665	0.000540053	0.0122504	680.205	232.706	734.97	96.2374	201.324	210.622	Cemip
ENSMUSG00000067889	-1.69458	0.000717045	0.0150147	23951.3	5740.4	29144	6255.43	5685.51	6236	Sptbn2
ENSMUSG00000044320	-1.69159	0.000646345	0.0140416	350.698	87.9979	264.872	74.7376	73.1225	69.8794	1700001O22Rik
ENSMUSG00000034818	-1.6893	4.26E-05	0.00194935	8722.94	5529.2	8664.96	1440.49	3971.41	1693.84	Celf5
ENSMUSG00000094840	-1.68651	0.000176678	0.00568578	568.956	161.33	420.56	112.618	114.907	129.917	Muc3a
ENSMUSG00000026235	-1.68649	0.000271681	0.00774501	3732.65	1303.35	5657.35	1090.35	1010.42	1221.41	Epha4
ENSMUSG00000103662	-1.68591	0.00221922	0.0334741	91.1178	51.821	111.206	18.4284	44.6332	15.7475	Gm34294
ENSMUSG00000025170	-1.68558	6.49E-05	0.00265815	653.717	319.726	801.693	114.666	245.008	191.922	Rab40b
ENSMUSG00000026730	-1.68193	1.03E-07	1.57E-05	1220.55	608.163	1063.53	352.188	240.26	309.044	Pter
ENSMUSG00000029335	-1.67818	0.00186657	0.0294118	308.317	87.0202	272.96	44.0235	101.612	62.9899	Bmp3
ENSMUSG00000039706	-1.67602	1.38E-05	0.000832655	1677.2	890.734	1468.93	332.736	643.858	286.407	Ldb2
ENSMUSG00000028871	-1.66975	0.0010536	0.019844	774.501	429.234	383.155	114.666	297.238	86.6111	Rspo1
ENSMUSG00000085151	-1.64494	0.000673769	0.0143653	277.591	124.175	226.456	48.1187	109.209	43.3055	1110018N20Rik
ENSMUSG00000026514	-1.64277	0.000846324	0.0169726	1214.2	392.08	1122.17	253.903	443.483	176.175	Cnih3
ENSMUSG00000021478	-1.63698	0.000677936	0.0144321	94.2963	120.264	139.513	20.476	63.6261	29.5265	Drd1
ENSMUSG00000028033	-1.63218	0.00110325	0.0204949	2128.55	475.189	1878.37	402.354	590.678	452.74	Kcnq5
ENSMUSG00000019831	-1.63119	0.000454042	0.0109616	5899.35	1546.81	6307.39	1465.06	1446.31	1528.49	Wasf1
ENSMUSG00000026259	-1.62907	0.000435013	0.0105766	8405.09	2151.06	5747.32	1381.11	2327.57	1561.95	Ngef
ENSMUSG00000032572	-1.62895	0.00058422	0.0129853	294.544	192.618	326.541	45.0473	69.3239	148.617	Col6a4
ENSMUSG00000050556	-1.62766	0.000105966	0.00391232	6775.56	2253.72	7393.17	1613.51	2076.87	1623.96	Kcnb1
ENSMUSG00000009216	-1.62214	0.00282586	0.0395173	3581.14	767.537	4699.96	1107.75	889.815	941.895	Fam163b
ENSMUSG00000106408	-1.61754	0.00167935	0.0272401	152.569	99.731	90.9866	19.4522	63.6261	28.5423	Gm43321
ENSMUSG00000040479	-1.61115	0.000423338	0.0104592	17791.3	4327.54	14435.5	3614.02	3882.14	4469.33	Dgkz
ENSMUSG00000046093	-1.60678	8.98E-05	0.00344535	10797.5	5961.37	12453	1846.94	4865.02	2878.83	Hpcal4
ENSMUSG00000030350	-1.60598	0.00113697	0.0209231	1931.49	454.656	1820.74	530.33	369.411	482.266	Prmt8
ENSMUSG00000046593	-1.60382	0.000135119	0.00463926	254.282	158.396	138.502	57.3329	86.4175	37.4002	Tmem215
ENSMUSG00000029471	-1.59368	0.000927658	0.0182106	6780.86	1550.72	6179	1784.49	1469.1	1554.08	Camkk2
ENSMUSG00000047428	-1.5911	0.000168055	0.00544189	2175.17	1034.46	1257.64	361.402	783.455	337.586	Dlk2
ENSMUSG00000001943	-1.58942	0.0021784	0.0329712	573.194	123.197	479.196	118.761	131.051	140.743	Vsig2
ENSMUSG00000031292	-1.58753	7.25E-06	0.000503387	2785.45	1275.97	3348.31	785.256	780.606	899.574	Cdkl5
ENSMUSG00000025738	-1.58741	6.86E-05	0.00277137	15984.8	5402.09	16352.3	3971.33	4497.51	4089.42	Fbxl16
ENSMUSG00000010086	-1.58509	7.27E-07	7.97E-05	15040.8	7713.51	11750.4	3518.81	5071.09	2910.33	Rnf112
ENSMUSG00000086544	-1.5837	0.000829905	0.0167768	141.974	54.7543	117.272	34.8093	25.6404	44.2898	Chn1os3
ENSMUSG00000049907	-1.57872	0.000178448	0.00568578	1318.03	412.612	1246.52	311.236	342.821	342.507	Rasl11b
ENSMUSG00000003279	-1.57857	0.00263678	0.0376183	13380.5	2681.98	13663.2	2933.19	3032.21	3987.06	Dlgap1
ENSMUSG00000038764	-1.57299	1.39E-09	3.23E-07	1889.1	1393.3	2447.54	684.924	541.296	699.778	Ptpn3
ENSMUSG00000031216	-1.56598	0.001273	0.022556	1189.83	266.927	741.035	237.522	222.216	282.47	Stard8
ENSMUSG00000040125	-1.56565	0.000249367	0.00727411	3557.83	1266.19	4418.92	869.208	1073.1	1180.08	Gpr26
ENSMUSG00000071265	-1.55529	0.00369882	0.0470981	180.117	222.928	235.554	42.9997	138.648	35.4318	1700086L19Rik
ENSMUSG00000046561	-1.552	0.000460789	0.0110664	43.4399	54.7543	65.7126	12.2856	20.8921	22.637	Arsj
ENSMUSG00000066687	-1.55011	0.00019133	0.0058852	1764.08	779.27	2667.93	671.614	547.944	560.019	Zbtb16
ENSMUSG00000029055	-1.54739	9.42E-08	1.48E-05	3000.53	1696.4	3026.82	747.376	1075.95	818.868	Plch2
ENSMUSG00000034310	-1.54522	8.21E-06	0.000559628	1366.77	543.632	941.206	322.498	354.217	300.186	Tmem132d
ENSMUSG00000024827	-1.54343	0.00112058	0.0207295	438.637	187.729	652.071	97.2612	171.885	169.285	Gldc
ENSMUSG00000042388	-1.53843	3.48E-05	0.00167863	9742.19	3483.74	8643.73	2675.2	2259.2	2594.4	Dlgap3
ENSMUSG00000107585	-1.53402	0.00016331	0.00533722	1245.98	449.767	1231.35	278.474	410.246	321.839	3300002P13Rik
ENSMUSG00000108228	-1.53329	0.00347924	0.0455502	69.9276	65.5096	75.8222	13.3094	42.7339	16.7317	6430584L05Rik
ENSMUSG00000044060	-1.53273	6.22E-05	0.00258377	1435.63	496.699	989.732	294.855	369.411	345.46	NA
ENSMUSG00000046607	-1.52347	3.63E-05	0.00172865	655.836	518.21	955.359	159.713	351.368	229.323	Hrk
ENSMUSG00000022324	-1.5157	0.00297687	0.0409986	627.229	240.528	978.612	133.094	279.195	233.259	Matn2
ENSMUSG00000048285	-1.50977	0.000979774	0.0188356	1345.58	351.014	962.436	250.832	359.915	322.823	Frmd6
ENSMUSG00000021750	-1.50194	1.53E-05	0.000881042	8783.33	5211.43	10820.3	2262.6	4056.87	2441.84	Fam107a
ENSMUSG00000031972	-1.48571	0.000327684	0.00882896	330.567	156.441	267.905	84.9756	126.303	58.0688	Acta1
ENSMUSG00000036437	-1.48547	0.00143924	0.0244302	567.897	415.546	685.432	106.475	349.469	139.759	Npy1r
ENSMUSG00000084849	-1.4824	0.00152751	0.0255521	110.189	83.1091	133.447	21.4998	61.7268	33.4634	Gm16105
ENSMUSG00000106680	-1.47867	0.00359393	0.0463977	28.6067	26.3994	27.296	9.21422	10.4461	9.84217	Gm43852
ENSMUSG00000059742	-1.47565	0.00115936	0.0212245	2146.57	569.053	1880.39	636.805	485.268	530.493	Kcnh7
ENSMUSG00000024479	-1.47335	3.21E-05	0.00160029	3242.1	1289.66	2852.94	863.065	1024.66	771.626	Mal2
ENSMUSG00000038020	-1.46932	0.000112752	0.00403621	5262.58	1955.51	5552.21	1513.18	1610.59	1488.14	Rapgefl1
ENSMUSG00000042700	-1.46626	0.0020621	0.0316728	6908	1955.51	8973.3	2173.53	2174.68	2107.21	Sipa1l1
ENSMUSG00000028351	-1.46539	6.01E-06	0.000434336	4951.09	2331.94	5122.55	1437.42	1705.56	1349.36	Brinp1
ENSMUSG00000026278	-1.46424	9.57E-08	1.48E-05	1249.16	685.406	1224.28	385.973	380.807	377.939	Bok
ENSMUSG00000028161	-1.46385	0.00119233	0.0216484	33382	8869.21	33634.7	9275.65	9107.08	9127.63	Ppp3ca
ENSMUSG00000073424	-1.46118	2.35E-08	4.19E-06	763.906	671.717	668.246	187.356	337.123	239.165	Cyp4f15
ENSMUSG00000105983	-1.4593	5.21E-05	0.00223964	163.164	116.353	127.381	41.9759	69.3239	36.416	Gm42770
ENSMUSG00000020953	-1.45308	0.000661303	0.0141959	825.358	736.249	507.503	157.666	423.541	174.206	Coch
ENSMUSG00000028519	-1.44987	0.000186782	0.0058034	1954.79	826.203	2511.23	593.805	679.944	663.362	Dab1
ENSMUSG00000037126	-1.44431	0.000139308	0.00474615	14570.4	5558.53	13573.2	3506.52	5217.34	3660.3	Psd
ENSMUSG00000021779	-1.44303	0.000335163	0.00898898	1010.77	468.344	1225.29	253.903	449.181	291.328	Thrb
ENSMUSG00000032269	-1.44017	0.000837463	0.0168716	198.128	81.1536	161.754	68.5947	40.8346	53.1477	Htr3a
ENSMUSG00000047904	-1.43609	0.000154845	0.00513665	488.434	267.905	598.49	148.451	225.065	126.964	Sstr2
ENSMUSG00000067629	-1.43488	1.16E-05	0.000722418	9876.74	5504.76	10554.4	2399.79	4236.36	2956.59	Syngap1
ENSMUSG00000039458	-1.43255	0.000975705	0.0187778	1132.62	360.791	1196.98	298.95	328.576	369.081	Mtmr12
ENSMUSG00000036611	-1.43063	0.000198147	0.00605001	478.898	202.395	534.799	146.404	148.144	156.49	Eepd1
ENSMUSG00000041771	-1.4293	1.57E-05	0.000892329	550.945	364.702	835.055	228.308	202.274	219.48	Slc24a4
ENSMUSG00000028176	-1.4237	2.53E-06	0.000216793	946.142	622.83	1146.43	304.069	427.339	280.502	Lrrc7
ENSMUSG00000051177	-1.42133	0.000538629	0.0122496	3902.17	1346.37	4198.53	1311.49	993.326	1222.4	Plcb1
ENSMUSG00000047842	-1.42067	0.00130922	0.0228989	5164.05	1818.62	6976.65	1932.94	1458.65	1822.77	Diras2
ENSMUSG00000044667	-1.41946	8.69E-05	0.00335563	4581.32	2497.19	5459.2	1021.75	1920.18	1745.02	Plppr4
ENSMUSG00000004031	-1.41755	1.59E-06	0.000152745	2186.83	1268.15	2216.03	689.019	874.621	559.035	Brinp2
ENSMUSG00000002107	-1.4123	5.35E-05	0.00227988	8204.84	3792.71	8770.1	2036.34	3149.02	2617.03	Celf2
ENSMUSG00000003948	-1.40831	0.000293324	0.00819651	3527.11	1320.95	3624.3	878.422	1231.69	1081.65	Mmd
ENSMUSG00000024873	-1.40542	2.68E-05	0.00138545	4190.36	2572.47	4656.49	1047.35	2014.19	1248.97	Cnih2
ENSMUSG00000049556	-1.40285	0.000450596	0.0108933	7754.55	2413.1	6502.51	2162.27	1962.91	2179.06	Lingo1
ENSMUSG00000003352	-1.40274	0.000215795	0.00648783	6769.2	2659.49	5953.56	1508.06	2528.9	1780.45	Cacnb3
ENSMUSG00000021373	-1.39927	0.000185814	0.00578479	6027.55	2244.92	5939.4	1715.89	2004.7	1667.26	Cap2
ENSMUSG00000054728	-1.39846	0.00167759	0.0272401	10134.2	2606.69	8609.36	2847.19	2573.53	2678.05	Phactr1
ENSMUSG00000068859	-1.39207	0.000132438	0.00457392	159.986	259.105	160.743	52.2139	70.2736	98.4217	Sp9
ENSMUSG00000049892	-1.39084	0.000191289	0.0058852	355.995	604.252	603.545	143.332	295.339	157.475	Rasd1
ENSMUSG00000089706	-1.39005	0.0036795	0.0470209	352.817	128.086	294.19	69.6185	149.094	76.7689	B230216N24Rik
ENSMUSG00000053550	-1.38604	0.000155311	0.00514244	5082.47	3642.14	5406.63	1315.59	2853.68	1237.16	Shisa7
ENSMUSG00000035735	-1.37961	0.00024539	0.00720573	3378.77	1505.74	4342.08	1274.63	1251.63	1019.65	Dagla
ENSMUSG00000052560	-1.37876	0.00114856	0.0210486	440.756	191.64	499.415	103.404	191.828	139.759	Cpne8
ENSMUSG00000027330	-1.37439	0.00153748	0.0256218	1405.97	388.169	1041.29	345.021	392.203	356.286	Cdc25b
ENSMUSG00000019960	-1.36956	0.000314166	0.00858186	1351.93	488.877	1066.57	431.021	317.181	376.955	Dusp6
ENSMUSG00000029798	-1.36486	0.00169773	0.0274405	380.364	125.153	330.585	94.1898	108.259	122.043	Herc6
ENSMUSG00000034686	-1.36479	0.0010901	0.0203794	1056.33	352.969	704.641	227.284	357.066	236.212	Prr7
ENSMUSG00000033161	-1.3604	0.000350517	0.00919892	32792.9	11076	25963.5	8156.63	10450.8	8590.24	Atp1a1
ENSMUSG00000104597	-1.35795	7.76E-06	0.000534675	1810.7	1354.19	2784.19	676.733	908.808	735.21	B230334C09Rik
ENSMUSG00000028782	-1.35392	0.000155627	0.00514326	14873.4	5794.17	13677.3	4108.52	5203.09	4124.85	Adgrb2
ENSMUSG00000045903	-1.35042	0.000259172	0.00748587	659.015	271.816	390.231	144.356	204.173	169.285	Npas4
ENSMUSG00000035934	-1.34464	0.001164	0.0212874	2102.07	641.407	1845.01	579.472	627.714	599.388	Pknox2
ENSMUSG00000029406	-1.34328	0.000129215	0.00449779	8811.94	3594.23	8873.22	2571.79	3001.82	2812.89	Pitpnm2
ENSMUSG00000051339	-1.34199	0.000117855	0.00416813	1550.06	880.957	2239.28	582.543	707.484	552.146	2900026A02Rik
ENSMUSG00000030102	-1.34071	0.00349399	0.0456417	8063.92	2881.44	11633.1	2389.55	2849.88	3675.07	Itpr1
ENSMUSG00000074259	-1.33852	0.000141274	0.00479035	546.707	238.572	384.166	136.166	183.281	142.711	Gramd2
ENSMUSG00000020589	-1.33738	0.000185065	0.00578256	2912.59	1338.55	3635.42	979.779	1096.84	1044.25	Fam49a
ENSMUSG00000038026	-1.33506	7.35E-05	0.00292479	5654.6	2392.57	4885.98	1529.56	2021.79	1574.75	Kcnj9
ENSMUSG00000036052	-1.33411	0.000248139	0.00725027	5916.3	2197.99	4595.83	1506.01	2008.49	1526.52	Dnajb5	x
ENSMUSG00000027748	-1.32754	0.000178218	0.00568578	503.267	384.258	822.923	173.023	285.843	222.433	Trpc4
ENSMUSG00000031778	-1.32198	0.000265235	0.00760496	17708.6	6498.16	15598.1	5281.8	5729.2	4910.26	Cx3cl1
ENSMUSG00000038523	-1.32184	2.61E-05	0.00136335	100.653	85.0646	99.0743	31.7379	46.5325	35.4318	1700003F12Rik
ENSMUSG00000014164	-1.31985	0.000110351	0.00400715	543.528	361.769	780.463	175.07	270.648	229.323	Klhl3
ENSMUSG00000022332	-1.31952	0.000882573	0.0175555	5380.19	1717.91	4459.36	1404.66	1714.11	1511.76	Khdrbs3
ENSMUSG00000072572	-1.31208	0.00124343	0.0221954	932.368	435.101	582.314	176.094	390.303	218.496	Slc39a2
ENSMUSG00000029869	-1.31084	0.000448544	0.0108586	5259.4	1834.27	3950.84	1623.75	1558.36	1269.64	Ephb6
ENSMUSG00000078129	-1.30784	0.00164785	0.026942	125.022	55.732	110.195	44.0235	37.0361	36.416	Actl10
ENSMUSG00000017376	-1.30291	0.00278511	0.0391125	2641.36	742.116	2294.88	814.947	667.599	818.868	Nlk
ENSMUSG00000074345	-1.2988	0.000723711	0.0151116	167.402	118.308	249.708	61.4281	94.0146	62.0057	Tnfaip8l3
ENSMUSG00000030584	-1.29756	0.000294648	0.00821478	2419.92	1099	1616.53	597.9	950.593	540.335	Dpf1
ENSMUSG00000028456	-1.29732	4.82E-05	0.00210948	2287.48	1206.55	2275.68	627.591	994.276	725.368	Unc13b
ENSMUSG00000022421	-1.29402	9.32E-06	0.0006209	16411.8	9053.03	15091.6	4309.18	6786.15	5443.7	Nptxr
ENSMUSG00000037703	-1.29326	0.000423753	0.0104592	8971.92	3218.77	7637.82	2607.62	2954.34	2528.45	Lzts3
ENSMUSG00000024008	-1.29282	0.000386359	0.00979664	2556.6	1127.35	1436.58	673.662	899.312	516.714	Cpne5
ENSMUSG00000049420	-1.2918	0.000157156	0.00518409	387.78	242.483	471.108	128.999	196.576	124.011	Tmem200a
ENSMUSG00000033981	-1.28961	2.18E-05	0.0011778	17453.3	9499.86	18285.3	5542.87	7677.86	5284.26	Gria2
ENSMUSG00000041923	-1.28694	0.000906393	0.0179529	1510.86	1066.73	1811.64	394.164	951.542	452.74	Nol4
ENSMUSG00000033966	-1.28471	0.000492968	0.0115383	306.198	241.505	399.33	95.2136	191.828	101.374	Cdkl4
ENSMUSG00000073434	-1.2843	0.000200862	0.00611174	1508.74	759.715	1243.48	335.807	637.21	468.487	Wdr90
ENSMUSG00000040794	-1.27989	0.000344765	0.00912206	4324.92	1560.5	2807.44	1201.94	1244.98	1132.83	C1qtnf4
ENSMUSG00000009569	-1.27806	0.000141532	0.00479035	4964.86	2599.85	5853.47	1607.37	2317.13	1608.21	Mkl2
ENSMUSG00000022773	-1.27511	0.000240751	0.00709311	471.482	220.973	453.922	149.475	184.231	139.759	Ypel1
ENSMUSG00000052837	-1.27431	0.00228111	0.0339722	1930.43	559.276	1095.88	497.568	474.821	509.824	Junb
ENSMUSG00000031906	-1.2731	0.000158117	0.00520605	1414.44	930.822	1870.28	486.306	788.204	469.471	Smpd3
ENSMUSG00000036264	-1.27103	0.000405076	0.0101114	581.671	355.903	535.81	177.118	296.289	136.806	Fstl4
ENSMUSG00000036578	-1.27079	0.000129892	0.00451248	2093.59	1060.86	1321.33	604.043	793.901	456.677	Fxyd7
ENSMUSG00000030518	-1.26979	0.000337853	0.00903399	1964.33	825.225	2061.35	638.853	654.304	718.478	Fam189a1
ENSMUSG00000015501	-1.26872	0.00253369	0.0365613	6221.44	2063.06	7169.75	2147.94	2099.66	2166.26	Hivep2
ENSMUSG00000021259	-1.25814	6.46E-06	0.000461469	7172.88	3852.35	4899.12	2000.51	2663.75	1993.04	Cyp46a1
ENSMUSG00000003273	-1.25812	0.00033445	0.00898382	6940.84	2573.45	4869.81	1872.53	2177.53	1963.51	Car11
ENSMUSG00000096780	-1.2519	0.000390769	0.00984293	4137.38	2120.75	3107.7	972.612	1889.79	1069.84	Tmem181b-ps
ENSMUSG00000062296	-1.25012	0.000613745	0.0135055	20089.4	7329.25	16785	5392.37	6982.72	6208.44	Trank1
ENSMUSG00000040699	-1.24197	0.000531596	0.0121643	1348.76	583.719	1371.88	385.973	539.397	471.44	Limd2
ENSMUSG00000029153	-1.24047	2.62E-05	0.00136335	2837.37	1368.86	2583.01	929.612	951.542	992.09	Ociad2
ENSMUSG00000024548	-1.23808	0.000381153	0.00970647	718.347	426.301	1082.74	315.331	325.728	303.139	Setbp1
ENSMUSG00000051375	-1.23704	7.41E-05	0.00293612	5464.95	3265.7	7010.01	1949.32	2700.78	2027.49	Pcdh1
ENSMUSG00000007656	-1.23698	0.00372238	0.0472948	6796.75	1813.73	4445.2	1949.32	1808.12	1781.43	Arpp19
ENSMUSG00000024647	-1.23678	4.64E-06	0.000352613	894.226	879.979	863.362	363.45	497.613	257.865	Cbln2
ENSMUSG00000051950	-1.23531	2.28E-05	0.00123139	708.812	363.725	621.742	228.308	243.109	248.023	B3glct
ENSMUSG00000047658	-1.22731	0.000779106	0.0159694	1001.24	401.857	945.25	298.95	375.109	328.728	Gal3st3
ENSMUSG00000037541	-1.22589	0.000106663	0.00391775	5467.07	2813.98	5609.83	1622.73	2433.93	1881.82	Shank2
ENSMUSG00000110020	-1.22389	0.000401123	0.0100554	156.807	89.9534	120.305	41.9759	60.7771	54.1319	Gm45441
ENSMUSG00000095332	-1.2197	0.000227487	0.00678156	329.507	157.418	264.872	101.356	113.957	107.28	Gm9821
ENSMUSG00000030785	-1.21619	0.000237154	0.0070341	261.699	178.929	187.028	64.4995	119.655	85.6269	Cox6a2
ENSMUSG00000030067	-1.21533	3.26E-05	0.00160162	2085.11	1020.78	1727.73	690.043	625.815	765.721	Foxp1
ENSMUSG00000048794	-1.20404	0.00360343	0.0464184	235.211	290.393	315.42	77.809	200.375	86.6111	Cfap100
ENSMUSG00000107877	-1.20311	0.000629527	0.0137991	299.841	331.459	491.328	145.38	228.864	113.185	Gm43951
ENSMUSG00000022623	-1.20227	7.10E-08	1.14E-05	4607.81	3658.76	5851.45	1853.08	2274.39	2007.8	Shank3
ENSMUSG00000019467	-1.19946	0.00231097	0.0342148	8216.49	2634.07	7132.34	2552.34	2659.95	2618.02	Arhgef25
ENSMUSG00000097589	-1.19863	0.00279414	0.0391608	309.377	128.086	327.552	107.499	98.7629	126.964	Dleu2
ENSMUSG00000107996	-1.19507	0.00388237	0.048594	101.713	73.3316	62.6797	26.6189	48.4318	28.5423	Gm44228
ENSMUSG00000032500	-1.19201	2.46E-05	0.00129931	753.311	663.895	774.397	293.831	438.735	226.37	Dclk3
ENSMUSG00000104277	-1.18684	0.00144713	0.0245096	135.617	69.4206	90.9866	39.9283	43.6836	46.2582	Gm38299
ENSMUSG00000071567	-1.17962	0.00163206	0.026843	2971.92	1086.29	2697.25	866.137	1056.95	1059.02	NA
ENSMUSG00000084946	-1.17546	0.00222588	0.0334868	81.5822	65.5096	119.294	37.8807	47.4821	32.4792	Dlx1as
ENSMUSG00000063049	-1.1752	0.000247002	0.00722899	807.346	359.814	604.555	250.832	268.749	264.754	Ing2
ENSMUSG00000003469	-1.17208	0.00403285	0.0497704	15857.7	4704.95	13048.5	4842.58	4927.7	5145.49	Phyhip
ENSMUSG00000071369	-1.17064	0.000285093	0.0080501	1191.95	891.712	1118.12	395.188	697.038	329.713	Map3k5
ENSMUSG00000100213	-1.16993	0.000256095	0.00743349	108.07	103.642	155.688	46.0711	53.18	63.9741	Gm28151
ENSMUSG00000020181	-1.16973	0.000929733	0.0182108	756.49	573.942	1412.31	384.95	390.303	443.882	Nav3	x
ENSMUSG00000034799	-1.16893	0.000206256	0.0062543	16486	7360.54	14670.1	5758.89	6259.1	5112.02	Unc13a
ENSMUSG00000017417	-1.16412	0.000340489	0.00906947	1224.79	704.961	1014	477.092	547.944	288.376	Plxdc1
ENSMUSG00000048967	-1.16319	0.00227446	0.0339018	678.086	269.86	502.448	218.07	264.001	165.348	Yjefn3	x
ENSMUSG00000024589	-1.16314	0.000705719	0.0148778	3680.73	1953.55	4277.38	1197.85	1931.57	1296.21	Nedd4l
ENSMUSG00000016624	-1.16291	0.00149885	0.0252401	575.313	243.461	439.769	164.832	234.562	162.396	Phf21b
ENSMUSG00000058589	-1.15595	3.27E-05	0.00160162	5571.96	3675.38	7470	2314.82	2609.62	2577.66	Anks1b
ENSMUSG00000097452	-1.15011	0.00272047	0.0385629	265.937	123.197	295.201	109.547	111.108	87.5953	Gm2824
ENSMUSG00000030134	-1.14977	0.000148295	0.00496604	5945.97	3080.9	6128.45	2043.51	2692.24	2094.41	Rasgef1a
ENSMUSG00000053395	-1.14903	0.00212678	0.0324683	1738.65	972.866	2625.47	712.566	999.974	693.873	Cacng8
ENSMUSG00000051067	-1.14831	0.000832033	0.0168006	914.356	512.343	1210.12	398.259	462.476	328.728	Lingo3
ENSMUSG00000015981	-1.14746	0.000108799	0.00397535	4229.56	2243.95	2967.17	1313.54	1782.48	1165.31	Stk32c
ENSMUSG00000060924	-1.14721	0.000350826	0.00919892	1755.61	987.532	2045.18	628.615	903.11	629.899	Csmd1
ENSMUSG00000039058	-1.14567	0.000178184	0.00568578	3010.07	1514.54	3233.06	1167.13	1229.79	1109.21	Ak5
ENSMUSG00000044469	-1.13468	0.00274242	0.0387186	190.712	87.0202	166.809	59.3805	76.9211	65.9425	Tnfaip8l1
ENSMUSG00000038738	-1.13442	0.000130589	0.00452778	24740.6	12021.5	23255.2	9025.84	10017.8	8294.98	Shank1
ENSMUSG00000020674	-1.13374	0.000545282	0.0123398	3064.1	1944.75	2902.47	928.589	1747.34	929.101	Pxdn
ENSMUSG00000072769	-1.12975	0.000939464	0.0183201	3535.58	1447.08	3074.34	1197.85	1385.53	1098.39	Gm10419
ENSMUSG00000041444	-1.12401	0.00225528	0.0337585	8681.62	3134.68	7845.07	3014.07	2864.12	3142.6	Arhgap32
ENSMUSG00000048895	-1.12305	1.11E-06	0.000115672	7433.52	4691.27	6634.95	2585.1	3321.85	2705.61	Cdk5r1
ENSMUSG00000085830	-1.12024	0.000128661	0.00449627	1674.02	828.158	1316.27	536.472	667.599	552.146	Grin1os
ENSMUSG00000026207	-1.1198	0.000810874	0.0164676	7224.79	3030.06	5644.2	2076.27	2879.32	2360.15	Speg
ENSMUSG00000036158	-1.11948	0.00317918	0.0429956	2814.06	1009.04	2663.89	1033.02	922.103	1030.47	Prickle1
ENSMUSG00000004933	-1.11848	0.000493907	0.011545	7995.06	3527.74	5427.86	2282.06	3100.58	2424.13	Matk
ENSMUSG00000027977	-1.11707	0.00188655	0.0296208	965.213	390.124	918.965	362.426	324.778	361.208	Ndst3
ENSMUSG00000055866	-1.11137	4.52E-05	0.0020155	2040.61	1221.22	1444.67	620.424	905.01	652.536	Per2
ENSMUSG00000006476	-1.10582	0.000256719	0.00743938	10137.4	5703.24	12496.5	4240.59	4055.92	4869.9	Nsmf
ENSMUSG00000027797	-1.10424	0.00102997	0.0195031	13236.4	6304.56	15902.4	5604.29	5690.26	5191.74	Dclk1
ENSMUSG00000029420	-1.102	0.000164702	0.00537275	5593.15	3496.45	5657.35	2285.13	2912.55	1672.18	Rimbp2
ENSMUSG00000090071	-1.09794	0.00328028	0.0436673	15125.6	5031.53	10368.4	5025.85	4647.55	4587.43	Cdk5r2
ENSMUSG00000045589	-1.09469	0.000321374	0.0086988	5544.41	3239.3	7094.93	2661.89	2608.67	2164.29	Frrs1l
ENSMUSG00000039577	-1.09298	0.000524855	0.0120607	1125.2	540.698	966.48	370.616	488.116	374.987	Nphp4
ENSMUSG00000020173	-1.09209	0.000112299	0.00402816	2304.43	1155.71	1980.48	798.566	909.758	843.474	Cobl
ENSMUSG00000020524	-1.09138	0.00198906	0.0308916	7766.2	9611.33	14772.2	3742	7299.91	4046.12	Gria1
ENSMUSG00000020805	-1.09126	0.000311542	0.00853678	251.104	272.794	258.806	109.547	169.986	87.5953	Slc13a5
ENSMUSG00000037902	-1.08619	0.000192467	0.00589697	9127.67	4908.33	8633.62	3314.05	4348.41	3014.66	Sirpa
ENSMUSG00000069171	-1.08419	1.25E-08	2.34E-06	1790.57	1242.73	1442.64	692.09	689.441	729.305	Nr2f1
ENSMUSG00000004366	-1.08279	0.000101256	0.00376998	5619.64	5136.14	4304.68	2074.22	3286.71	1748.95	Sst
ENSMUSG00000038152	-1.0808	0.000293529	0.00819651	122.903	92.8867	95.0305	47.0949	43.6836	56.1004	5033430I15Rik
ENSMUSG00000045038	-1.07697	0.00151026	0.0253597	10603.6	5041.3	12899.9	4274.37	4602.92	4653.38	Prkce
ENSMUSG00000036882	-1.07626	0.000417853	0.0103426	5328.27	3014.42	3833.57	1536.73	2583.03	1654.47	Arhgap33
ENSMUSG00000034275	-1.07449	0.000958535	0.0185485	5720.29	2610.6	5761.47	2487.84	2187.98	2015.68	Igsf9b
ENSMUSG00000072893	-1.07439	0.00103676	0.0196035	2374.36	1151.79	1415.35	638.853	980.981	726.352	4933439C10Rik
ENSMUSG00000037788	-1.07427	9.46E-05	0.00357707	2891.4	1523.34	2529.43	994.112	1234.54	1068.86	Vopp1
ENSMUSG00000031517	-1.07302	1.68E-05	0.000941694	22398	14271.3	21049.2	7509.59	11046.2	8878.62	Gpm6a
ENSMUSG00000032564	-1.06971	0.0036889	0.0470728	849.726	568.075	1516.44	420.783	522.304	454.708	Cpne4
ENSMUSG00000051359	-1.06884	0.000177336	0.00568578	13349.8	6872.64	12568.3	5001.27	5911.53	4718.34	Ncald
ENSMUSG00000034730	-1.06329	0.00157255	0.0259853	23338.9	9169.38	16856.8	7364.21	8749.06	7509.57	Adgrb1
ENSMUSG00000020015	-1.06285	0.00182869	0.0288665	3579.02	1555.61	3575.77	1210.13	1551.72	1407.43	Cdk17
ENSMUSG00000025427	-1.057	0.000371076	0.00954629	1351.93	826.203	1683.25	531.353	688.491	635.804	Rnf165
ENSMUSG00000030380	-1.05493	0.000498274	0.0116065	415.328	352.969	427.637	126.951	258.303	189.954	Mzf1
ENSMUSG00000030374	-1.05283	0.00122296	0.0220009	6239.45	2633.09	5467.28	2211.41	2437.73	2262.71	Strn4
ENSMUSG00000056306	-1.0521	0.000144726	0.00486499	649.479	453.678	856.285	332.736	324.778	287.391	Sertm1
ENSMUSG00000055692	-1.05089	0.000874148	0.0174513	5238.21	2642.87	3275.52	1574.61	2296.24	1513.73	Tmem191c
ENSMUSG00000002341	-1.04711	0.000920268	0.0181058	4174.47	2134.44	4599.88	1523.42	2036.03	1719.43	Ncan
ENSMUSG00000050064	-1.04148	0.000997088	0.019106	563.659	273.771	535.81	225.236	220.317	221.449	Zfp697
ENSMUSG00000026463	-1.04056	4.38E-05	0.00198655	4105.6	3266.68	4379.49	1746.61	2497.56	1468.45	Atp2b4
ENSMUSG00000036006	-1.03765	3.87E-08	6.57E-06	861.381	1193.84	1072.63	494.496	546.994	482.266	Ripor2
ENSMUSG00000029033	-1.03704	0.00191734	0.0300241	4439.34	1886.09	3944.78	1527.51	1922.08	1555.06	Acap3
ENSMUSG00000060780	-1.02839	2.79E-07	3.54E-05	1407.03	1532.14	1814.68	734.066	921.154	675.173	Lrrtm1
ENSMUSG00000036931	-1.0278	0.00321955	0.0432018	171.64	106.575	106.151	55.2853	78.8204	54.1319	Nfkbid
ENSMUSG00000027221	-1.02692	0.00026545	0.00760496	8156.1	4227.81	7411.37	2990.53	3714.05	3009.73	Chst1
ENSMUSG00000024064	-1.02409	0.000185855	0.00578479	598.623	419.457	713.739	267.212	339.023	245.07	Galnt14
ENSMUSG00000021559	-1.02257	2.21E-06	0.000201152	3296.13	2710.34	4161.12	1508.06	1876.49	1620.02	Dapk1
ENSMUSG00000020607	-1.02183	8.85E-06	0.000593613	1494.97	1188.95	1817.71	809.828	792.002	615.135	Fam84a
ENSMUSG00000021068	-1.01975	0.00111633	0.0206725	1326.51	761.671	1578.11	531.353	728.376	548.209	Nin
ENSMUSG00000025314	-1.01873	0.00140076	0.0239541	2222.85	1071.62	2395.98	910.16	983.83	914.337	Ptprj
ENSMUSG00000046876	-1.01831	3.55E-05	0.00170546	2012.01	1398.19	2443.5	886.613	1049.36	953.706	Atxn1
ENSMUSG00000023868	-1.01168	1.49E-05	0.000870669	2027.9	1691.52	2671.97	1030.97	1215.54	923.195	Pde10a
ENSMUSG00000066877	-1.01106	0.00119228	0.0216484	959.915	465.411	951.316	396.211	394.102	388.766	Nck2
ENSMUSG00000063430	-1.00993	0.001963	0.0306033	885.75	906.378	1274.82	437.164	731.225	354.318	Wscd2
ENSMUSG00000030707	-1.00907	0.00287128	0.039931	3549.36	1403.08	2421.25	1098.54	1296.26	1268.66	Coro1a
ENSMUSG00000069227	-1.00707	0.00178431	0.0283433	2801.34	1519.43	3128.93	1026.87	1557.41	1122.01	Gprin1
ENSMUSG00000040936	-1.00523	0.000609035	0.0134353	228.854	230.75	235.554	78.8328	150.993	116.138	Ulk4
ENSMUSG00000048445	-1.00387	0.000433069	0.010573	403.673	421.412	374.056	164.832	277.296	155.506	Ccdc57
ENSMUSG00000059182	1.0026	5.23E-05	0.00224158	268.056	356.88	253.752	650.114	458.678	652.536	Skap2
ENSMUSG00000001995	1.00521	4.75E-06	0.000360097	1311.67	1647.52	1881.4	3438.95	2629.56	3648.49	Sipa1l2
ENSMUSG00000078532	1.0075	5.54E-06	0.000407135	665.372	883.89	753.167	1695.42	1204.15	1730.25	Nkain1
ENSMUSG00000035413	1.00852	0.00229786	0.0340779	339.043	451.723	438.758	981.826	478.62	1013.74	Tmem98
ENSMUSG00000006219	1.01006	0.00182636	0.0288556	41.3209	61.5985	48.5262	92.1422	89.2664	124.011	Fblim1
ENSMUSG00000076439	1.01101	0.00164926	0.026942	1515.1	1315.08	1546.77	3796.26	1662.82	3362.08	Mog
ENSMUSG00000039904	1.01342	0.00188404	0.0296078	1400.67	1396.23	1770.2	4138.21	1777.73	3304.02	Gpr37
ENSMUSG00000066113	1.01369	0.000602821	0.0133149	140.915	179.907	232.521	364.474	289.641	463.566	Adamtsl1
ENSMUSG00000020099	1.01933	0.000919693	0.0181058	785.096	820.336	1075.66	2418.22	1158.56	1858.2	Unc5b
ENSMUSG00000029659	1.02357	0.00123402	0.0221547	332.686	189.684	178.94	468.901	392.203	563.956	Medag
ENSMUSG00000074892	1.0284	0.00153101	0.0255622	812.644	1478.36	1426.47	3278.21	1797.67	2507.78	B3galt5
ENSMUSG00000042401	1.03035	8.73E-12	3.28E-09	1683.56	1326.81	1440.62	3113.38	2874.57	3102.25	Crtac1
ENSMUSG00000048096	1.03135	0.000241255	0.00709613	57.2135	67.4651	74.8112	125.928	118.705	163.38	Lmod1
ENSMUSG00000015053	1.03172	0.000303718	0.00840127	208.723	205.328	162.765	469.925	270.648	438.961	Gata2
ENSMUSG00000031775	1.03186	0.00127849	0.0226129	371.888	320.703	343.727	900.946	414.044	804.105	Pllp
ENSMUSG00000045664	1.03446	0.000840152	0.0169065	226.735	203.373	205.225	544.663	268.749	488.172	Cdc42ep2
ENSMUSG00000020774	1.03547	0.00109794	0.0204609	346.46	311.904	332.607	892.756	404.548	734.226	Aspa
ENSMUSG00000002257	1.03622	4.22E-05	0.00194023	85.8202	91.9089	71.7783	196.57	148.144	167.317	Def6
ENSMUSG00000025780	1.0366	0.00213262	0.0325013	447.113	1033.49	589.391	1319.68	1258.28	1669.23	Itih5
ENSMUSG00000001930	1.03814	0.000774261	0.0159071	684.443	626.741	664.202	922.446	1156.67	1977.29	Vwf
ENSMUSG00000020604	1.03998	0.00165511	0.0269957	489.493	565.142	632.862	1514.2	661.901	1294.25	Arsg
ENSMUSG00000085208	1.04253	4.47E-05	0.00200024	217.199	336.348	205.225	525.211	480.519	558.051	Brip1os
ENSMUSG00000041607	1.05053	0.00242552	0.0355045	105922	77340.4	96171.8	262050	103867	212873	Mbp
ENSMUSG00000047875	1.05175	2.35E-05	0.00126209	78.4037	104.62	102.107	218.07	169.036	204.717	Gpr157
ENSMUSG00000031565	1.05296	6.47E-05	0.00265412	1619.99	3080.9	2408.11	5167.13	4425.34	5158.28	Fgfr1
ENSMUSG00000024143	1.05456	0.000176243	0.00568578	474.66	795.892	563.106	1450.73	952.492	1406.45	Rhoq
ENSMUSG00000050192	1.05807	0.000127123	0.00446907	808.406	961.133	937.162	2450.98	1255.43	1930.05	Eif5a2
ENSMUSG00000028383	1.05852	1.41E-05	0.000837791	472.541	647.274	580.292	1359.61	883.168	1299.17	Hsdl2
ENSMUSG00000017344	1.05983	7.06E-06	0.000494311	1553.24	1541.92	1305.15	2341.44	2915.4	3916.2	Vtn
ENSMUSG00000032020	1.06145	2.74E-06	0.000230651	874.095	810.559	839.099	1869.46	1289.62	2108.19	Ubash3b
ENSMUSG00000109695	1.06255	0.00253897	0.0366077	104.891	92.8867	82.8989	262.093	121.554	202.749	Gm31166
ENSMUSG00000032517	1.06892	0.00169319	0.0274393	38165.6	30180.4	37589.6	98728.3	39793.8	83716.5	Mobp
ENSMUSG00000031133	1.07204	1.72E-06	0.000163652	289.246	376.436	339.683	765.804	556.491	792.294	Arhgef6
ENSMUSG00000027796	1.0735	0.00177228	0.0282539	193.89	383.28	330.585	800.613	446.332	664.346	Smad9
ENSMUSG00000030849	1.07355	0.00056911	0.01276	815.822	810.559	944.239	2219.6	1052.2	2138.7	Fgfr2
ENSMUSG00000026655	1.07866	3.15E-05	0.00158143	173.76	245.416	222.412	385.973	399.8	569.862	Fam107b
ENSMUSG00000027857	1.07892	0.00146331	0.0247361	45.5589	57.6875	31.3398	89.0708	93.065	102.359	Tshb
ENSMUSG00000038370	1.08257	0.000210387	0.00634686	1772.56	1571.25	1943.07	4513.94	2298.14	4384.69	Pcp4l1
ENSMUSG00000032193	1.084	0.00363057	0.0466659	402.613	966.999	414.495	1384.18	1128.18	1270.62	Ldlr
ENSMUSG00000020932	1.08694	0.000369441	0.00952646	3693.45	5822.53	6713.8	10069.1	9172.6	15234.7	Gfap
ENSMUSG00000019820	1.0882	4.56E-08	7.59E-06	951.439	1130.28	1394.12	2598.41	2212.67	2579.63	Utrn
ENSMUSG00000037166	1.08885	0.00205915	0.031655	847.607	558.298	676.334	1969.8	822.391	1636.75	Ppp1r14a
ENSMUSG00000022269	1.09207	0.000929362	0.0182108	132.439	63.554	103.118	229.332	183.281	224.401	2024-03-11
ENSMUSG00000049521	1.09292	0.000106779	0.00391775	489.493	512.343	440.78	1287.94	665.7	1123.98	Cdc42ep1
ENSMUSG00000087543	1.09754	0.00172847	0.0278069	23.3092	27.3771	30.3289	62.4519	56.9786	54.1319	Gm16576
ENSMUSG00000000555	1.10101	0.000990894	0.0190286	93.2368	87.0202	105.14	143.332	183.281	285.423	Itga5
ENSMUSG00000035441	1.10501	0.00121721	0.0219251	378.245	321.681	447.856	1041.21	466.275	961.58	Myo1d
ENSMUSG00000005397	1.1052	0.000894394	0.0177351	203.426	370.569	180.962	547.734	448.231	628.915	Nid1
ENSMUSG00000034648	1.1074	2.42E-05	0.00128776	871.976	1214.37	1469.94	2807.27	2008.49	2847.34	Lrrn1
ENSMUSG00000025597	1.11454	0.00201821	0.0312404	202.366	381.324	301.267	826.208	397.9	692.889	Klhl4
ENSMUSG00000013523	1.11482	0.00177222	0.0282539	6894.23	5249.56	6286.16	18702.8	6955.18	14255.4	Bcas1
ENSMUSG00000026675	1.11515	4.04E-07	4.96E-05	460.886	412.612	505.481	1107.75	766.362	1113.15	Hsd17b7
ENSMUSG00000027966	1.11743	0.00243932	0.0355484	449.232	1028.6	448.867	1156.9	1556.46	1467.47	Col11a1
ENSMUSG00000045087	1.11864	0.000760972	0.0157072	536.112	453.678	628.819	1509.08	677.095	1328.69	S1pr5
ENSMUSG00000036634	1.1274	0.000931679	0.0182287	6384.6	4941.57	6023.31	16957.2	6834.58	14110.7	Mag
ENSMUSG00000073418	1.12784	0.00382705	0.0482426	443.934	1070.64	532.777	1085.23	1436.81	1952.69	C4b
ENSMUSG00000020810	1.13252	3.28E-05	0.00160162	1597.74	2544.12	1776.26	5393.39	3319	4263.63	Cygb
ENSMUSG00000068615	1.13265	0.0027525	0.0387988	114.427	266.927	138.502	469.925	309.584	361.208	Gjd2
ENSMUSG00000024197	1.13398	6.86E-05	0.00277137	476.779	634.563	609.61	1472.23	828.089	1477.31	Plin3
ENSMUSG00000028927	1.13404	0.00046602	0.0111592	574.254	559.276	898.746	1625.8	967.686	1867.06	Padi2
ENSMUSG00000031425	1.13522	0.000230926	0.00686091	31891.2	33251.5	34808.4	92812.8	41922.9	84809	Plp1
ENSMUSG00000020331	1.13951	0.000643853	0.0140107	3658.49	2448.3	3258.33	9352.43	4048.33	7231.04	Hcn2
ENSMUSG00000026519	1.147	0.000341016	0.00906947	1394.31	1178.19	1268.76	3686.71	1612.49	3207.56	Tmem63a
ENSMUSG00000022500	1.15028	0.000165122	0.00537299	582.73	468.344	507.503	1478.37	707.484	1273.58	Litaf
ENSMUSG00000001313	1.1504	0.000816919	0.0165449	2360.59	4168.17	1813.67	7312	4795.7	6411.19	Rnd2
ENSMUSG00000011148	1.15087	7.22E-07	7.96E-05	797.81	791.003	694.531	1965.7	1228.84	1875.92	Adssl1
ENSMUSG00000041235	1.15168	1.78E-07	2.47E-05	484.196	667.806	676.334	1444.58	1120.58	1497.98	Chd7
ENSMUSG00000097709	1.15239	0.000580361	0.0129158	56.154	54.7543	85.9318	184.284	119.655	133.853	2810429I04Rik
ENSMUSG00000062937	1.15272	1.75E-06	0.000165236	198.128	260.083	212.302	587.662	391.253	512.777	Mtap
ENSMUSG00000006403	1.15413	0.000844679	0.0169589	731.061	655.096	861.34	2208.34	905.01	1888.71	Adamts4
ENSMUSG00000073680	1.15644	0.000803517	0.0163747	1728.06	1567.34	2111.9	5264.39	2163.29	4625.82	Tmem88b
ENSMUSG00000031506	1.15792	0.00323206	0.0432116	40.2613	26.3994	22.2412	60.4043	59.8275	77.7531	Ptpn7
ENSMUSG00000041741	1.15804	0.000504299	0.0116796	55.0945	106.575	76.8331	178.142	147.195	207.67	Pde3a
ENSMUSG00000033149	1.16007	7.65E-05	0.0030198	172.7	247.372	200.171	409.521	358.015	619.072	Phldb2	x
ENSMUSG00000041548	1.16091	2.88E-05	0.00146503	254.282	424.345	330.585	773.994	584.98	898.59	Hspb8
ENSMUSG00000015090	1.16508	8.56E-05	0.00331392	15481.5	25327.8	13945.2	33576.6	37743.6	51464.7	Ptgds
ENSMUSG00000014773	1.17427	0.000485471	0.0114465	129.26	253.238	132.436	334.783	370.361	457.661	Dll1
ENSMUSG00000031548	1.17484	0.000257748	0.00745695	162.105	232.706	249.708	555.925	316.231	583.641	Sfrp1
ENSMUSG00000044447	1.18107	0.00018286	0.00575242	337.983	505.499	506.492	1222.42	652.405	1186.97	Dock5
ENSMUSG00000021994	1.18427	0.00164359	0.026929	132.439	324.615	151.644	415.664	462.476	505.887	Wnt5a
ENSMUSG00000037419	1.18746	8.83E-06	0.000593613	2116.9	2949.89	2424.29	7338.61	4073.02	5650.39	Endod1
ENSMUSG00000020227	1.19012	0.00215248	0.0327757	22.2497	27.3771	22.2412	64.4995	43.6836	56.1004	Irak3
ENSMUSG00000030739	1.19019	6.10E-07	6.99E-05	1489.67	1769.74	1735.82	4572.3	2722.63	4104.18	Myh14
ENSMUSG00000028542	1.19092	0.000521665	0.0120031	914.356	1941.82	1027.14	3598.66	2260.15	3007.77	Slc6a9
ENSMUSG00000108434	1.19254	5.28E-06	0.000394567	217.199	137.863	191.072	398.259	355.166	494.077	Gm45768
ENSMUSG00000023047	1.19274	0.00152252	0.0255413	50.8564	39.1102	28.3069	113.642	78.8204	77.7531	Amhr2
ENSMUSG00000004347	1.19493	0.000563279	0.0126634	115.487	273.771	172.875	460.711	366.562	460.613	Pde1c
ENSMUSG00000015112	1.19554	0.000410217	0.0102196	96.4153	135.908	133.447	338.879	175.684	323.807	Slc25a13
ENSMUSG00000042961	1.1971	0.000403237	0.0100941	75.2252	162.307	94.0195	237.522	275.396	248.023	Egflam
ENSMUSG00000038879	1.19899	0.00107767	0.0202542	139.855	325.592	150.633	479.139	429.239	506.872	Nipal2
ENSMUSG00000027577	1.19932	3.37E-05	0.00163156	707.752	888.779	860.329	1822.37	1266.82	2553.06	Chrna4
ENSMUSG00000075289	1.19993	1.87E-05	0.00103262	431.22	437.056	348.782	1092.4	617.268	1086.58	Carns1
ENSMUSG00000086534	1.20336	0.000138997	0.00474471	36.0233	44.9767	35.3837	74.7376	94.9643	98.4217	Gm16758
ENSMUSG00000027712	1.20589	1.48E-06	0.000143938	1498.15	2155.95	1256.63	4061.42	3242.08	4025.45	Anxa5
ENSMUSG00000060716	1.20959	0.000358944	0.00932937	654.777	820.336	1014	2462.24	1113.93	2181.02	Plekhh1
ENSMUSG00000020553	1.21276	0.00124241	0.0221954	46.6184	67.4651	44.4823	152.547	81.6693	133.853	Pctp
ENSMUSG00000021998	1.2244	1.28E-06	0.000129753	207.664	205.328	196.127	561.044	340.922	521.635	Lcp1
ENSMUSG00000030259	1.22814	0.000430404	0.010573	339.043	826.203	444.823	1275.66	1102.54	1394.64	Rassf8
ENSMUSG00000033083	1.23861	2.29E-06	0.000204207	328.448	482.033	367.99	1100.59	695.139	986.185	Tbc1d4
ENSMUSG00000026830	1.23966	0.000430956	0.010573	1345.58	1296.5	1555.87	4279.49	1694.16	3939.82	Ermn
ENSMUSG00000039109	1.23995	0.0006435	0.0140107	34.9638	40.0879	32.3508	66.5471	75.9714	111.216	F13a1
ENSMUSG00000092009	1.24134	0.000954566	0.0184975	25.4282	51.821	42.4604	107.499	79.77	96.4532	Myh15
ENSMUSG00000097566	1.25951	1.20E-05	0.000748037	52.9755	75.2871	61.6687	126.951	150.044	178.143	A930024N18Rik
ENSMUSG00000026669	1.26051	0.00216684	0.0328747	37.0828	35.1992	17.1864	63.4757	77.8707	72.832	Mcm10
ENSMUSG00000048387	1.26279	0.00320969	0.0431584	50.8564	46.9322	32.3508	66.5471	94.9643	150.585	Osr1
ENSMUSG00000032006	1.26678	0.00391554	0.0489165	47.6779	134.93	98.0633	245.713	153.842	276.565	Pdgfd
ENSMUSG00000002190	1.26802	1.26E-06	0.000128045	327.388	348.081	331.596	942.922	549.843	933.037	Clgn
ENSMUSG00000033579	1.27201	0.000128959	0.00449776	954.618	1019.8	1146.43	3262.86	1380.78	2893.6	Fa2h
ENSMUSG00000050854	1.27383	0.000950669	0.0184773	240.509	190.662	209.269	716.662	260.202	571.83	Tmem125
ENSMUSG00000038587	1.27653	0.00276062	0.0388823	675.967	2177.46	889.647	3407.21	2667.55	2993.99	Akap12
ENSMUSG00000020467	1.2766	0.00368783	0.0470728	98.5344	223.906	107.162	234.451	302.936	503.919	Efemp1
ENSMUSG00000023905	1.28173	2.03E-06	0.000187797	151.51	146.663	120.305	383.926	246.907	386.797	Tnfrsf12a
ENSMUSG00000034842	1.28287	0.00113207	0.0208863	66.7491	70.3983	73.8003	238.546	94.9643	180.112	Art3
ENSMUSG00000039607	1.29335	0.00150691	0.0253276	265.937	822.292	413.484	1329.92	1016.12	1335.58	Rbms3
ENSMUSG00000030218	1.29652	0.000912102	0.0180255	310.436	406.746	207.247	433.068	806.247	1031.46	Mgp
ENSMUSG00000021585	1.29721	1.25E-05	0.000768873	172.7	275.727	271.949	627.591	433.037	710.605	Cast
ENSMUSG00000024887	1.29758	0.000351327	0.00919892	237.33	374.48	342.716	1083.18	452.98	810.995	Asah2
ENSMUSG00000058183	1.29984	0.000571658	0.0127866	60.392	91.9089	48.5262	216.022	121.554	157.475	Mmel1	x
ENSMUSG00000097073	1.30276	0.000304817	0.00841849	24.3687	27.3771	32.3508	83.9518	59.8275	63.9741	9430037G07Rik
ENSMUSG00000063296	1.30555	0.00306574	0.0419567	84.7607	244.439	111.206	421.807	261.152	406.482	Tmem117
ENSMUSG00000041842	1.30737	2.30E-06	0.000204207	196.009	261.06	218.368	683.9	393.152	595.451	Fhdc1
ENSMUSG00000039252	1.31144	4.21E-05	0.00194023	2061.8	1211.44	1907.69	5497.82	2828.04	4532.32	Lgi2
ENSMUSG00000031375	1.32003	0.000141691	0.00479035	228.854	279.638	296.212	404.402	634.361	970.438	Bgn
ENSMUSG00000018830	1.32299	1.55E-05	0.000884828	329.507	351.992	229.488	528.282	762.563	988.154	Myh11
ENSMUSG00000036995	1.32482	0.000468722	0.0111935	188.593	416.523	165.798	583.567	649.556	698.794	Asap3
ENSMUSG00000031825	1.32565	0.00322918	0.043206	62.511	161.33	83.9099	167.904	251.655	352.35	Crispld2
ENSMUSG00000037606	1.33291	1.33E-11	4.91E-09	648.42	871.179	732.948	1867.42	1641.93	2166.26	Osbpl5
ENSMUSG00000018459	1.33544	0.00124804	0.022224	206.604	533.854	199.16	678.781	803.398	889.732	Slc13a3
ENSMUSG00000032261	1.33835	0.000105755	0.00391232	433.339	606.208	798.66	1827.49	959.139	1862.14	Sh3bgrl2
ENSMUSG00000003617	1.33856	1.40E-05	0.000836117	241.568	338.303	263.861	554.901	576.433	1002.92	Cp
ENSMUSG00000041828	1.33878	2.77E-05	0.00141494	194.95	372.524	277.004	799.59	515.656	821.821	Abca8a
ENSMUSG00000106734	1.34668	0.00208688	0.0319977	18.0117	42.0434	24.2631	59.3805	79.77	75.7847	Gm20559
ENSMUSG00000039395	1.3487	2.01E-11	7.22E-09	143.034	162.307	157.71	393.14	340.922	445.85	Mreg
ENSMUSG00000060284	1.34908	0.00251857	0.0364028	62.511	49.8655	35.3837	126.951	71.2232	178.143	Sp7
ENSMUSG00000038670	1.35009	0.00320941	0.0431584	18.0117	35.1992	16.1754	54.2615	53.18	69.8794	Mybpc2
ENSMUSG00000032854	1.35289	0.000385942	0.00979664	575.313	793.937	825.956	2518.55	927.801	2161.34	Ugt8a
ENSMUSG00000033208	1.35353	5.06E-05	0.00219234	2161.4	2671.23	1812.66	7930.37	3393.07	5658.26	S100b
ENSMUSG00000038319	1.35528	0.000517903	0.0119477	848.667	2220.48	934.129	3916.04	2874.57	3452.63	Kcnh2
ENSMUSG00000009551	1.3574	9.94E-06	0.000646131	56.154	69.4206	46.5043	176.094	119.655	145.664	6330409D20Rik
ENSMUSG00000030878	1.35912	1.90E-05	0.0010461	298.782	456.611	348.782	1202.97	604.923	1025.55	Cdr2
ENSMUSG00000019929	1.36544	0.0038421	0.0483633	105.951	386.213	213.313	451.497	545.095	821.821	Dcn
ENSMUSG00000036777	1.36635	0.000180792	0.00573125	814.763	933.756	1224.28	3209.62	1333.3	3121.94	Anln
ENSMUSG00000057440	1.36888	0.00140726	0.0240188	66.7491	131.997	122.326	351.164	150.044	328.728	Mpp7
ENSMUSG00000054150	1.37172	0.000673252	0.0143653	49.7969	72.3538	59.6468	173.023	89.2664	208.654	Syne3
ENSMUSG00000026932	1.37252	5.71E-06	0.000418088	2340.46	3440.72	2757.91	9675.95	4755.81	7678.86	Nacc2
ENSMUSG00000038855	1.37574	0.00216835	0.0328747	589.087	2282.08	1122.17	3719.47	2870.77	3773.49	Itpkb
ENSMUSG00000032724	1.37702	2.95E-06	0.000244133	171.64	311.904	268.916	761.709	513.757	680.094	Abtb2
ENSMUSG00000038526	1.37742	5.98E-05	0.00251409	332.686	396.968	397.308	1222.42	530.85	1175.15	Car14
ENSMUSG00000052151	1.37949	0.00120672	0.0218198	74.1656	200.44	89.9757	373.688	243.109	332.665	Plpp2
ENSMUSG00000032841	1.38058	0.000161508	0.00528812	279.71	313.859	335.64	1067.83	413.095	938.943	Prr5l
ENSMUSG00000062785	1.38128	0.00229666	0.0340779	4803.81	1950.62	5186.24	15321.2	5811.81	9972.08	Kcnc3
ENSMUSG00000095334	1.38693	0.00219711	0.0331974	180.117	336.348	411.462	1085.23	388.404	953.706	Gm21984
ENSMUSG00000047496	1.39006	1.42E-05	0.000842861	286.067	598.386	431.681	1085.23	940.146	1425.15	Rnf152
ENSMUSG00000093536	1.39303	0.0022324	0.0335012	244.747	800.781	301.267	1395.44	921.154	1221.41	Smim17
ENSMUSG00000004894	1.3996	4.48E-05	0.00200024	1589.26	1530.19	1279.88	5131.3	2068.32	4407.32	Hapln2
ENSMUSG00000024053	1.4041	0.000111119	0.00402224	111.248	176.974	143.557	520.092	231.713	391.718	Emilin2
ENSMUSG00000048782	1.40579	0.000268633	0.00768368	86.8798	83.1091	89.9757	294.855	121.554	272.628	Insc
ENSMUSG00000026365	1.40812	9.10E-05	0.00346697	278.651	400.879	374.056	594.829	786.304	1415.3	Cfh
ENSMUSG00000032908	1.41019	1.35E-05	0.000819945	452.41	623.807	438.758	1800.87	837.585	1388.73	Sgpp2
ENSMUSG00000061878	1.43047	5.14E-05	0.00222021	162.105	82.1314	87.9537	316.355	229.814	348.413	Sphk1
ENSMUSG00000105891	1.43518	0.00152912	0.0255548	26.4877	40.0879	41.4495	137.189	56.0289	99.4059	A230001M10Rik
ENSMUSG00000037035	1.4399	4.95E-09	1.03E-06	179.057	192.618	161.754	568.21	361.814	517.698	Inhbb
ENSMUSG00000046352	1.4448	0.000662007	0.0141959	137.736	256.172	122.326	265.165	518.505	622.025	Gjb2
ENSMUSG00000035783	1.44777	0.000172043	0.00556085	330.567	291.371	194.105	421.807	735.024	1068.86	Acta2
ENSMUSG00000024866	1.45049	0.000346777	0.00916157	39.2018	54.7543	51.5591	138.213	78.8204	181.096	Acy3
ENSMUSG00000029674	1.45441	2.58E-08	4.55E-06	1767.26	1989.73	1516.44	6069.1	3365.53	5017.54	Limk1
ENSMUSG00000015850	1.45806	1.77E-06	0.000166601	448.172	406.746	395.286	1440.49	690.39	1304.09	Adamtsl4
ENSMUSG00000037613	1.46068	1.41E-06	0.000137948	57.2135	44.9767	52.57	144.356	111.108	170.269	Tnfrsf23
ENSMUSG00000032679	1.46128	0.000290902	0.0081731	162.105	483.989	254.763	852.827	678.995	949.769	Cd59a
ENSMUSG00000022371	1.46585	0.0010801	0.0202568	60.392	31.2881	40.4385	108.523	78.8204	177.159	Col14a1
ENSMUSG00000018217	1.46679	4.25E-07	5.17E-05	375.066	431.19	360.914	1347.32	687.541	1191.89	Pmp22
ENSMUSG00000019853	1.4791	3.57E-05	0.00170546	75.2252	111.464	53.581	281.546	185.18	203.733	Hebp2
ENSMUSG00000020758	1.47987	4.36E-06	0.000336069	404.733	528.965	436.736	1608.39	748.319	1466.48	Itgb4
ENSMUSG00000054966	1.48113	0.00366599	0.0470179	13.7736	18.5773	10.1096	27.6427	42.7339	48.2266	Lmntd1
ENSMUSG00000041789	1.48635	0.000435097	0.0105766	26.4877	31.2881	18.1973	87.0232	50.3311	75.7847	2700046A07Rik
ENSMUSG00000030270	1.49034	1.71E-08	3.11E-06	2091.47	1096.06	1622.59	4089.07	4572.53	4851.2	Cpne9
ENSMUSG00000097233	1.49036	0.000185129	0.00578256	90.0583	120.264	108.173	421.807	156.691	316.918	Gm17552
ENSMUSG00000048126	1.49199	0.00121119	0.0218782	80.5227	283.549	253.752	427.949	661.901	648.599	Col6a3
ENSMUSG00000046157	1.49752	9.42E-10	2.28E-07	709.871	755.804	747.101	2649.6	1494.74	2104.26	Tmem229b
ENSMUSG00000020891	1.49791	7.02E-05	0.00282147	98.5344	66.4873	120.305	300.998	167.137	337.586	Alox8
ENSMUSG00000026589	1.49893	5.33E-06	0.000395099	64.6301	35.1992	53.581	139.237	126.303	167.317	Sec16b
ENSMUSG00000036242	1.50056	4.44E-06	0.000340451	351.757	779.27	611.632	1888.92	1295.31	1747.97	3632451O06Rik
ENSMUSG00000039323	1.50471	9.13E-07	9.71E-05	635.706	638.474	810.792	1607.37	1452	2857.18	Igfbp2
ENSMUSG00000024210	1.50804	0.00127877	0.0226129	13.7736	17.5996	14.1535	50.1663	30.3886	49.2108	Ip6k3
ENSMUSG00000047420	1.51044	0.00310556	0.0423783	25.4282	25.4216	15.1644	34.8093	65.5254	87.5953	Fam180a
ENSMUSG00000066438	1.51077	0.00367783	0.0470209	70.9871	226.839	88.9647	527.258	215.569	360.223	Plekhd1
ENSMUSG00000028464	1.51516	3.46E-06	0.000280293	211.902	105.597	150.633	466.854	343.771	526.556	Tpm2
ENSMUSG00000032766	1.51601	8.47E-06	0.000574736	204.485	246.394	207.247	820.066	357.066	705.683	Gng11
ENSMUSG00000004885	1.51999	0.000113315	0.00403998	47.6779	91.9089	51.5591	124.904	200.375	223.417	Crabp2
ENSMUSG00000015484	1.52151	3.88E-06	0.000308231	173.76	120.264	246.675	529.306	400.749	622.025	Fam163a
ENSMUSG00000037638	1.52664	0.00114416	0.0210213	16.9521	22.4884	21.2302	57.3329	37.0361	80.7058	Zbtb42
ENSMUSG00000032554	1.53039	1.09E-05	0.000688081	2193.18	1945.73	2175.59	7952.9	3121.48	7166.08	Trf
ENSMUSG00000057967	1.53082	2.77E-05	0.00141494	42.3804	56.7098	48.5262	196.57	100.662	129.917	Fgf18
ENSMUSG00000032322	1.53262	2.32E-06	0.000204358	42.3804	83.1091	63.6906	206.808	160.49	181.096	Pstpip1
ENSMUSG00000030108	1.53426	0.000560583	0.0126188	162.105	366.658	199.16	417.711	612.52	1078.7	Slc6a13
ENSMUSG00000051111	1.54421	1.48E-05	0.00086855	763.906	1236.86	1033.2	4082.92	1680.87	3085.52	Sv2c
ENSMUSG00000022054	1.54601	0.00118431	0.0215693	11223.4	5185.03	8988.47	41092.3	11090.9	21977.6	Nefm
ENSMUSG00000109598	1.54886	0.00137445	0.0236307	15.8926	25.4216	19.2083	67.5709	35.1368	74.8005	Gm36356
ENSMUSG00000062991	1.55108	1.24E-06	0.000127151	176.938	243.461	234.543	887.637	432.088	600.372	Nrg1
ENSMUSG00000087301	1.55615	5.64E-09	1.16E-06	196.009	166.218	177.929	626.567	371.31	590.53	Gm13629
ENSMUSG00000097184	1.55706	0.002428	0.0355045	23.3092	48.8877	21.2302	126.951	55.0793	93.5006	4632428C04Rik
ENSMUSG00000037370	1.55759	3.41E-09	7.34E-07	81.5822	123.197	83.9099	275.403	254.504	320.855	Enpp1
ENSMUSG00000024411	1.56172	1.52E-05	0.000880164	789.334	1819.6	1673.14	4307.14	3066.4	5268.51	Aqp4
ENSMUSG00000043448	1.56246	1.04E-05	0.000666269	556.242	405.768	485.262	1865.37	762.563	1646.59	Gjc2
ENSMUSG00000015653	1.57477	0.000925226	0.0181831	192.831	656.073	424.604	1454.82	722.678	1617.07	Steap2
ENSMUSG00000024087	1.5817	0.000115612	0.00409905	44.4994	67.4651	70.7674	120.809	153.842	272.628	Cyp1b1
ENSMUSG00000033949	1.58222	2.96E-07	3.71E-05	115.487	168.174	159.732	533.401	299.138	496.045	Trim36
ENSMUSG00000045613	1.58866	2.00E-06	0.000186205	262.758	523.099	382.144	1414.89	810.995	1288.34	Chrm2
ENSMUSG00000024650	1.59213	2.55E-05	0.00133942	81.5822	144.708	77.8441	220.117	281.094	416.324	Slc22a6
ENSMUSG00000043088	1.59445	0.000147974	0.00496472	29.6663	33.2437	22.2412	70.6424	65.5254	121.059	Il17re
ENSMUSG00000048583	1.59517	0.00240031	0.0352712	1627.41	4302.12	2562.79	3680.57	7022.61	14955.2	Igf2
ENSMUSG00000047821	1.59858	0.000109846	0.00400104	31.7853	55.732	36.3946	150.499	78.8204	146.648	Trim16
ENSMUSG00000097515	1.608	4.96E-05	0.00215996	45.5589	51.821	45.4933	213.975	94.0146	127.948	1700040D17Rik
ENSMUSG00000050666	1.62	0.000352361	0.00919892	43.4399	123.197	68.7454	276.427	156.691	291.328	Vstm4
ENSMUSG00000044734	1.62273	5.99E-07	6.95E-05	94.2963	120.264	134.458	441.259	231.713	402.545	Serpinb1a
ENSMUSG00000032548	1.62288	2.79E-07	3.54E-05	77.3442	121.242	84.9208	250.832	241.209	381.876	Slco2a1
ENSMUSG00000036585	1.62392	1.00E-05	0.000646811	981.105	2230.26	1329.42	6110.05	3220.24	4666.17	Fgf1
ENSMUSG00000073910	1.63305	4.35E-06	0.000336069	56.154	101.686	114.239	305.093	207.022	332.665	Mob3b
ENSMUSG00000032232	1.64498	6.58E-06	0.000466516	384.602	685.406	539.854	1999.49	948.693	2087.52	Cgnl1
ENSMUSG00000048899	1.65158	0.00011187	0.00402816	226.735	558.298	270.938	1563.35	716.031	1039.33	Rimkla
ENSMUSG00000036913	1.654	9.50E-05	0.00357707	123.963	384.258	163.776	768.875	630.563	716.51	Trim67
ENSMUSG00000026712	1.65701	6.26E-05	0.00259369	24.3687	29.3326	33.3618	71.6662	72.1729	130.901	Mrc1
ENSMUSG00000061859	1.65994	0.000472061	0.0112279	240.509	744.071	284.08	1862.3	913.556	1234.21	Patj
ENSMUSG00000041559	1.66019	0.000434712	0.0105766	182.236	408.701	154.677	447.402	773.959	1135.79	Fmod
ENSMUSG00000046714	1.66467	0.000281757	0.00797469	40.2613	67.4651	24.2631	98.285	144.346	176.175	Foxc2
ENSMUSG00000024164	1.66632	0.000115669	0.00409905	31.7853	94.8422	50.5481	206.808	153.842	202.749	C3
ENSMUSG00000022548	1.66821	1.53E-08	2.81E-06	3388.31	3256.9	3315.96	11423.6	6387.3	13847.9	Apod
ENSMUSG00000020411	1.66955	0.000207213	0.00627255	120.784	94.8422	96.0414	446.378	139.598	405.497	Nipal4
ENSMUSG00000046997	1.67242	1.23E-05	0.00075881	66.7491	145.685	72.7893	370.616	235.511	304.123	Spsb4
ENSMUSG00000021390	1.67339	0.000270405	0.00772186	52.9755	138.841	74.8112	195.546	239.31	416.324	Ogn
ENSMUSG00000039004	1.67341	0.00262679	0.0375365	75.2252	285.504	173.886	289.736	490.965	925.164	Bmp6
ENSMUSG00000027820	1.67866	1.33E-07	1.92E-05	65.6896	99.731	137.491	340.926	279.195	350.381	Mme
ENSMUSG00000040703	1.68429	1.93E-10	5.49E-08	136.677	184.796	169.842	604.043	387.454	588.562	Cyp2s1
ENSMUSG00000047109	1.69113	0.00325167	0.0433753	18.0117	8.79979	14.1535	52.2139	23.7411	56.1004	Cldn14
ENSMUSG00000038173	1.69199	1.37E-06	0.000135986	125.022	137.863	152.655	557.972	251.655	533.445	Enpp6
ENSMUSG00000084932	1.6942	0.00322398	0.0432018	7.41656	6.84428	9.09866	19.4522	28.4893	27.5581	Gm15156
ENSMUSG00000013584	1.69552	0.00317834	0.0429956	73.1061	243.461	86.9428	200.665	443.483	663.362	Aldh1a2
ENSMUSG00000037578	1.69638	6.32E-06	0.000453038	48.7374	59.643	57.6249	231.379	106.36	200.78	Pkd2l1
ENSMUSG00000033717	1.69749	1.75E-05	0.000971887	308.317	811.536	320.475	1465.06	1540.32	1667.26	Adra2a
ENSMUSG00000034327	1.70639	3.49E-07	4.33E-05	367.65	503.544	404.385	1803.94	797.7	1561.95	Kctd9
ENSMUSG00000096606	1.70916	1.41E-07	2.03E-05	50.8564	43.999	72.7893	185.308	144.346	218.496	Tpbgl
ENSMUSG00000031543	1.71867	3.77E-11	1.21E-08	1828.71	2047.42	2106.85	8360.37	4459.52	6872.79	Ank1
ENSMUSG00000073154	1.72117	3.56E-05	0.00170546	19.0712	43.999	29.3179	109.547	78.8204	117.122	9330158H04Rik
ENSMUSG00000017737	1.72435	2.40E-07	3.16E-05	70.9871	66.4873	62.6797	147.428	219.368	294.281	Mmp9
ENSMUSG00000066000	1.7257	0.00175998	0.0282407	7.41656	15.6441	17.1864	45.0473	29.4389	59.053	Zfp979
ENSMUSG00000024134	1.72572	0.00113421	0.0208941	10.5951	12.7108	8.0877	40.9521	24.6907	38.3845	Six2
ENSMUSG00000097482	1.72823	7.36E-05	0.00292479	19.0712	25.4216	11.1206	65.5233	56.0289	62.9899	Gm17634
ENSMUSG00000026697	1.73062	6.58E-08	1.06E-05	438.637	446.834	476.163	1135.4	1114.88	2268.62	Myoc
ENSMUSG00000070366	1.73063	9.46E-05	0.00357707	83.7012	246.394	93.0085	399.283	459.627	546.24	Plpp4
ENSMUSG00000031849	1.73172	0.00178543	0.0283433	8.47607	10.7553	9.09866	21.4998	32.2879	40.3529	Comp
ENSMUSG00000031738	1.73734	0.00321096	0.0431584	4.23804	9.77755	10.1096	28.6665	28.4893	23.6212	Irx6
ENSMUSG00000026170	1.73995	6.48E-10	1.68E-07	197.069	206.306	165.798	735.09	428.289	738.163	Cyp27a1
ENSMUSG00000073530	1.74124	1.06E-06	0.000111499	99.5939	144.708	66.7235	302.022	292.49	445.85	Pappa2
ENSMUSG00000033082	1.74229	0.00212925	0.032478	13.7736	8.79979	13.1425	60.4043	27.5396	31.4949	Clec1a
ENSMUSG00000009075	1.74234	0.000356432	0.00929144	1347.7	718.65	3049.06	6172.5	4085.36	6857.04	Cabp7
ENSMUSG00000043461	1.74423	3.80E-08	6.51E-06	84.7607	80.1759	64.7016	311.236	173.785	284.439	Sptssb
ENSMUSG00000022894	1.74782	5.80E-06	0.000422405	46.6184	79.1981	39.4275	193.499	133.9	228.338	Adamts5
ENSMUSG00000042115	1.75174	6.17E-09	1.25E-06	473.601	780.248	482.229	2214.48	1391.23	2242.05	Klhdc8a
ENSMUSG00000023484	1.75344	0.00405587	0.0499846	69.9276	141.774	84.9208	529.306	384.605	86.6111	Prph
ENSMUSG00000097666	1.76229	0.00342098	0.0450884	6.35706	9.77755	5.05481	26.6189	20.8921	24.6054	A330094K24Rik
ENSMUSG00000057615	1.77055	0.000158941	0.00522345	18.0117	27.3771	16.1754	91.1184	44.6332	74.8005	Ldoc1
ENSMUSG00000033170	1.77095	6.45E-16	4.38E-13	261.699	305.059	233.532	990.017	730.275	1011.77	Card10
ENSMUSG00000006014	1.77279	0.000314623	0.00858186	72.0466	218.039	69.7564	365.497	326.677	538.367	Prg4
ENSMUSG00000022816	1.77556	5.65E-19	6.23E-16	691.859	726.472	793.605	2868.69	1985.7	2719.39	Fstl1
ENSMUSG00000045532	1.78197	4.26E-08	7.15E-06	163.164	274.749	163.776	574.353	574.534	921.227	C1ql1
ENSMUSG00000025366	1.78408	2.43E-07	3.18E-05	645.241	366.658	428.648	2218.58	1056	1685.96	Esyt1
ENSMUSG00000096883	1.78712	0.00125721	0.0223225	151.51	29.3326	138.502	304.069	320.03	477.345	Shisa8
ENSMUSG00000001333	1.79134	0.000416834	0.0103319	13.7736	32.2659	13.1425	84.9756	68.3743	52.1635	Sync
ENSMUSG00000036594	1.79217	0.000883344	0.0175555	16.9521	45.9545	35.3837	61.4281	109.209	170.269	H2-Aa
ENSMUSG00000015340	1.7981	0.00296202	0.0409669	12.7141	14.6663	24.2631	31.7379	46.5325	101.374	Cybb
ENSMUSG00000038718	1.80337	0.000643237	0.0140107	82.6417	379.369	170.853	837.47	472.922	899.574	Pbx3
ENSMUSG00000047797	1.80352	7.79E-07	8.43E-05	401.554	355.903	395.286	1854.11	682.793	1487.15	Gjb1
ENSMUSG00000026435	1.80386	0.000889459	0.0176571	18.0117	49.8655	30.3289	161.761	58.8779	123.027	Slc45a3
ENSMUSG00000026726	1.8168	1.74E-08	3.13E-06	28.6067	44.9767	55.6029	144.356	149.094	162.396	Cubn
ENSMUSG00000078945	1.81704	3.33E-05	0.00161482	19.0712	12.7108	16.1754	52.2139	45.5829	70.8636	Naip2
ENSMUSG00000049241	1.81805	0.00116996	0.0213521	18.0117	38.1324	15.1644	47.0949	80.7196	124.011	Hcar1
ENSMUSG00000056220	1.81915	4.26E-06	0.000331094	33.9043	46.9322	63.6906	175.07	113.008	222.433	Pla2g4a
ENSMUSG00000027555	1.82093	0.00345194	0.04526	24.3687	61.5985	13.1425	103.404	74.0721	173.222	Car13
ENSMUSG00000039313	1.82325	4.09E-05	0.00189181	70.9871	255.194	149.622	623.496	445.383	616.12	AF529169
ENSMUSG00000084843	1.8324	0.0014064	0.0240188	33.9043	15.6441	26.285	146.404	42.7339	80.7058	B230312C02Rik
ENSMUSG00000023963	1.83531	5.77E-05	0.00242913	39.2018	41.0657	27.296	169.951	66.475	147.633	Cyp39a1
ENSMUSG00000026043	1.83567	0.000383692	0.00975704	36.0233	122.219	84.9208	161.761	291.54	415.339	Col3a1
ENSMUSG00000111752	1.83895	0.00369888	0.0470981	8.47607	7.82204	5.05481	31.7379	16.1439	28.5423	Gm38575
ENSMUSG00000074758	1.84538	3.79E-09	8.05E-07	36.0233	36.1769	41.4495	154.594	104.461	149.601	Gm5535
ENSMUSG00000020902	1.85558	2.17E-07	2.95E-05	205.545	382.302	249.708	760.685	817.643	1453.69	Ntn1
ENSMUSG00000085564	1.85583	2.11E-06	0.000192699	30.7258	20.5328	18.1973	87.0232	66.475	97.4375	Gm12198
ENSMUSG00000055639	1.86927	1.54E-05	0.000881042	51.9159	165.241	88.9647	417.711	291.54	410.418	Dach1
ENSMUSG00000034382	1.88393	0.000967081	0.018657	25.4282	22.4884	10.1096	41.9759	60.7771	111.216	AI661453
ENSMUSG00000028150	1.88944	9.36E-11	2.71E-08	51.9159	82.1314	88.9647	266.189	240.26	320.855	Rorc
ENSMUSG00000039476	1.89639	0.00265818	0.0378624	7.41656	9.77755	8.0877	18.4284	27.5396	48.2266	Prrx2
ENSMUSG00000022766	1.90505	8.89E-05	0.00341787	30.7258	90.9312	38.4166	208.856	136.749	254.912	Serpind1
ENSMUSG00000029994	1.91098	1.03E-12	4.44E-10	134.558	139.819	129.403	450.473	397.9	670.252	Anxa4
ENSMUSG00000032360	1.91846	1.03E-07	1.57E-05	58.273	139.819	71.7783	339.902	336.174	345.46	Hcrtr2
ENSMUSG00000069378	1.9207	0.000660816	0.0141959	6.35706	19.5551	9.09866	44.0235	37.0361	52.1635	Prdm6
ENSMUSG00000036961	1.93136	0.00360976	0.0464322	3.17853	7.82204	7.07674	27.6427	17.0936	24.6054	Wnt8b
ENSMUSG00000020140	1.93421	0.00121744	0.0219251	36.0233	99.731	28.3069	323.521	104.461	199.796	Lgr5
ENSMUSG00000020884	1.95799	4.05E-06	0.000319427	25.4282	33.2437	24.2631	66.5471	110.159	145.664	Asgr1
ENSMUSG00000030847	1.9829	3.60E-11	1.18E-08	184.355	315.815	230.499	1141.54	695.139	1053.11	Bag3
ENSMUSG00000030337	2.01199	1.17E-08	2.23E-06	6984.28	4985.57	5619.94	33901.2	13007.3	24037.5	Vamp1
ENSMUSG00000032268	2.04385	3.79E-05	0.00178433	51.9159	58.6653	32.3508	261.07	85.4679	243.102	Tmprss5
ENSMUSG00000069516	2.05178	3.60E-06	0.000288573	97.4748	149.596	94.0195	232.403	455.829	726.352	Lyz2
ENSMUSG00000032796	2.08039	2.94E-06	0.000244133	96.4153	284.527	102.107	557.972	729.326	756.863	Lama1
ENSMUSG00000036545	2.0809	2.88E-11	9.77E-09	296.663	612.074	317.442	1635.01	1720.75	1833.6	Adamts2
ENSMUSG00000017897	2.08543	2.69E-05	0.00139066	30.7258	87.9979	35.3837	246.736	136.749	271.644	Eya2
ENSMUSG00000073421	2.10689	9.71E-06	0.00063592	21.1902	60.6208	37.4056	116.713	158.59	239.165	H2-Ab1
ENSMUSG00000040380	2.13944	6.19E-05	0.00258254	8.47607	16.6218	17.1864	83.9518	37.0361	65.9425	Cbln3
ENSMUSG00000079507	2.17223	0.00114588	0.0210213	9.53558	27.3771	6.06577	53.2377	44.6332	96.4532	H2-Q1
ENSMUSG00000100837	2.17307	2.35E-06	0.000204915	36.0233	60.6208	29.3179	250.832	104.461	213.575	1700063D05Rik
ENSMUSG00000007035	2.17408	2.61E-07	3.37E-05	16.9521	22.4884	13.1425	99.3088	61.7268	76.7689	Msh5
ENSMUSG00000030109	2.19093	0.000327544	0.00882896	32.8448	168.174	46.5043	246.736	360.864	523.603	Slc6a12
ENSMUSG00000027971	2.19101	1.94E-05	0.00105923	48.7374	187.729	245.664	811.875	596.376	794.263	Ndst4
ENSMUSG00000045672	2.19874	1.71E-18	1.68E-15	328.448	468.344	289.135	1430.25	1612.49	1943.83	Col27a1
ENSMUSG00000023064	2.20072	0.00170904	0.0275695	45.5589	550.476	167.82	1537.75	851.83	1122.99	Sncg
ENSMUSG00000041669	2.2067	4.46E-11	1.40E-08	70.9871	74.3093	91.9976	427.949	227.914	439.945	Prima1
ENSMUSG00000010476	2.2301	0.0037082	0.0471827	13.7736	231.728	55.6029	533.401	396.001	484.235	Ebf3
ENSMUSG00000026610	2.23249	1.02E-13	4.88E-11	432.28	483.011	441.791	2394.67	1288.67	2694.79	Esrrg
ENSMUSG00000001435	2.23836	0.00101081	0.0192436	108.07	806.648	159.732	1007.42	1820.47	2243.03	Col18a1
ENSMUSG00000005950	2.24171	5.07E-07	5.97E-05	41.3209	74.3093	42.4604	318.402	131.051	299.202	P2rx5
ENSMUSG00000022076	2.24334	0.00353132	0.045824	22.2497	325.592	60.6577	631.686	529.901	773.594	Klhl1
ENSMUSG00000030674	2.24613	1.11E-05	0.000698911	12.7141	16.6218	8.0877	56.3091	41.7843	79.7216	Qprt
ENSMUSG00000010651	2.28563	8.64E-06	0.00058408	46.6184	29.3326	12.1315	110.571	127.252	190.938	Acaa1b
ENSMUSG00000042129	2.31141	1.22E-09	2.87E-07	133.498	280.616	190.061	1349.37	630.563	1020.63	Rassf4
ENSMUSG00000104727	2.31678	0.000764777	0.0157673	7.41656	32.2659	8.0877	113.642	46.5325	78.7373	Gm42500
ENSMUSG00000099032	2.35695	0.0023051	0.0341565	4.23804	9.77755	3.03289	48.1187	18.0432	21.6528	Tcf24
ENSMUSG00000037295	2.37811	2.01E-17	1.69E-14	175.879	150.574	169.842	868.184	596.376	1115.12	Ldlrap1
ENSMUSG00000085950	2.39155	0.00327877	0.0436673	2.11902	17.5996	3.03289	37.8807	37.9857	44.2898	Gm13589
ENSMUSG00000003341	2.39433	0.000184537	0.00578256	3.17853	20.5328	11.1206	78.8328	54.1296	51.1793	Atp8b3
ENSMUSG00000102813	2.39722	1.30E-06	0.000131404	174.819	45.9545	140.524	828.256	401.699	672.22	Gm37795
ENSMUSG00000045246	2.40099	0.00129389	0.0227281	133.498	54.7543	420.56	1869.46	332.375	1013.74	Kcng4
ENSMUSG00000053626	2.40677	5.56E-07	6.49E-05	15.8926	50.8432	38.4166	155.618	143.396	259.833	Tll1
ENSMUSG00000101693	2.41841	9.87E-15	5.62E-12	39.2018	42.0434	53.581	263.117	176.634	281.486	Gm19461
ENSMUSG00000032494	2.41851	2.42E-05	0.00128776	5.29755	13.6886	9.09866	66.5471	33.2375	51.1793	Tdgf1
ENSMUSG00000046480	2.44955	0.000100187	0.00373806	1817.06	272.794	1432.53	9731.24	3075.89	6432.84	Scn4b
ENSMUSG00000020396	2.45208	9.43E-10	2.28E-07	2526.93	2008.31	2336.33	19812.6	6025.48	11763.4	Nefh
ENSMUSG00000074971	2.47993	8.33E-05	0.00325075	26.4877	166.218	41.4495	374.712	355.166	577.735	Fibin
ENSMUSG00000063415	2.4999	6.54E-06	0.000465419	52.9755	60.6208	192.083	824.161	329.526	575.767	Cyp26b1
ENSMUSG00000106275	2.50658	6.28E-05	0.00259369	7.41656	22.4884	11.1206	105.452	36.0864	92.5164	Gm42495
ENSMUSG00000031737	2.50692	0.000747513	0.0155077	2.11902	38.1324	31.3398	139.237	111.108	157.475	Irx5
ENSMUSG00000021255	2.50738	2.22E-11	7.82E-09	62.511	48.8877	69.7564	453.544	200.375	375.971	Esrrb
ENSMUSG00000040258	2.51318	4.03E-05	0.00186776	68.8681	322.659	63.6906	1113.9	890.765	595.451	Nxph4
ENSMUSG00000028717	2.51517	6.41E-07	7.25E-05	54.035	40.0879	39.4275	332.736	96.8636	333.649	Tal1
ENSMUSG00000030666	2.53459	0.00234848	0.034741	2.11902	13.6886	4.04385	60.4043	18.9929	36.416	Calcb
ENSMUSG00000020160	2.55119	3.51E-07	4.34E-05	51.9159	163.285	57.6249	714.614	342.821	543.288	Meis1
ENSMUSG00000035407	2.55673	5.00E-16	3.53E-13	125.022	216.084	125.359	1007.42	676.146	1062.95	Kank4
ENSMUSG00000031736	2.61444	1.52E-07	2.16E-05	6.35706	20.5328	18.1973	117.737	75.0218	84.6426	Crnde
ENSMUSG00000047586	2.62793	0.000612475	0.0134943	4.23804	8.79979	7.07674	33.7855	16.1439	74.8005	Nccrp1
ENSMUSG00000026452	2.64352	5.46E-10	1.46E-07	1830.83	969.933	1551.83	13781.4	4399.7	9015.43	Syt2
ENSMUSG00000046413	2.68051	0.000939036	0.0183201	1.05951	6.84428	7.07674	47.0949	16.1439	33.4634	Irx3os
ENSMUSG00000104155	2.70126	0.000489061	0.0114926	5.29755	7.82204	2.02192	50.1663	16.1439	32.4792	Gm38103
ENSMUSG00000053886	2.7034	3.82E-05	0.00179213	4.23804	5.86653	3.03289	26.6189	23.7411	35.4318	Sh2d4a
ENSMUSG00000053279	2.73899	1.38E-16	1.02E-13	805.227	926.911	1006.92	5288.96	3864.1	9133.53	Aldh1a1
ENSMUSG00000020732	2.74181	1.93E-14	1.06E-11	118.665	197.506	127.381	1283.85	598.275	1086.58	Rab37
ENSMUSG00000020182	2.75511	1.40E-05	0.000836117	201.307	1167.44	240.609	3170.72	2483.32	5212.41	Ddc
ENSMUSG00000086665	2.76203	0.00156738	0.0259243	9.53558	1.95551	3.03289	49.1425	12.3454	36.416	Gm13067
ENSMUSG00000044505	2.78035	7.49E-06	0.000518525	13.7736	35.1992	12.1315	232.403	67.4246	121.059	Lingo4
ENSMUSG00000037580	2.81216	1.01E-09	2.42E-07	28.6067	90.9312	35.3837	386.997	284.893	418.292	Gch1
ENSMUSG00000030110	2.82016	0.00331223	0.0439591	86.8798	755.804	169.842	1645.25	1521.33	3985.09	Ret
ENSMUSG00000036185	2.83439	4.11E-06	0.000322638	8.47607	7.82204	4.04385	61.4281	27.5396	56.1004	Sapcd1
ENSMUSG00000019935	2.90197	2.03E-15	1.33E-12	47.6779	114.397	94.0195	767.852	477.67	671.236	Slc17a8
ENSMUSG00000062151	2.90887	5.49E-11	1.70E-08	348.579	1229.04	566.139	4885.58	4430.08	6787.16	Unc13c
ENSMUSG00000060969	2.91799	0.000112098	0.00402816	6.35706	131.997	101.096	624.519	473.872	712.573	Irx1
ENSMUSG00000031074	2.92395	0.00193097	0.0301573	8.47607	0.977755	3.03289	51.1901	11.3957	31.4949	Fgf3
ENSMUSG00000110664	2.92636	6.42E-09	1.27E-06	6.35706	11.7331	6.06577	59.3805	51.2807	73.8163	Aprt-ps
ENSMUSG00000036872	2.94425	1.36E-08	2.52E-06	7.41656	16.6218	8.0877	69.6185	64.5757	114.169	Abcc12
ENSMUSG00000093587	2.96112	0.000747795	0.0155077	0	8.79979	4.04385	38.9045	23.7411	38.3845	Gm20554
ENSMUSG00000026822	2.9691	0.00077539	0.0159117	12.7141	13.6886	7.07674	10.238	83.5686	168.301	Lcn2
ENSMUSG00000024992	2.97456	0.00137516	0.0236307	11.6546	0	5.05481	38.9045	28.4893	62.9899	Pde6c
ENSMUSG00000097993	2.97924	4.17E-15	2.63E-12	47.6779	35.1992	23.2521	202.713	267.799	365.144	Ptprv
ENSMUSG00000039095	2.99226	6.41E-11	1.95E-08	25.4282	37.1547	42.4604	311.236	136.749	388.766	En2
ENSMUSG00000004864	3.00464	1.04E-16	7.98E-14	21.1902	15.6441	17.1864	150.499	112.058	170.269	Mapk13
ENSMUSG00000039865	3.01899	0.000109956	0.00400104	4.23804	25.4216	3.03289	94.1898	57.9282	114.169	Slc44a3
ENSMUSG00000031289	3.04465	0.00239349	0.0352002	1.05951	4.88877	4.04385	6.14281	28.4893	48.2266	Il13ra2
ENSMUSG00000056054	3.13501	0.000424342	0.0104592	28.6067	27.3771	23.2521	12.2856	307.684	375.971	S100a8
ENSMUSG00000022041	3.13935	3.10E-14	1.61E-11	24.3687	12.7108	22.2412	146.404	137.698	237.196	Chrna2
ENSMUSG00000072812	3.18068	3.05E-14	1.61E-11	45.5589	77.2426	49.5372	773.994	295.339	495.061	Ahnak2
ENSMUSG00000006546	3.21014	0.00236277	0.0348647	2.11902	0	6.06577	29.6903	10.4461	35.4318	Cryba2
ENSMUSG00000042638	3.23379	9.31E-05	0.0035423	7.41656	19.5551	10.1096	24.5713	77.8707	247.038	Gucy2c
ENSMUSG00000038357	3.24702	0.00128199	0.0226471	4.23804	3.91102	8.0877	4.09521	70.2736	79.7216	Camp
ENSMUSG00000045232	3.26335	0.00131219	0.0229055	3.17853	15.6441	4.04385	133.094	7.59714	79.7216	Rln3
ENSMUSG00000052212	3.27881	0.0022937	0.0340779	6.35706	5.86653	5.05481	2.0476	75.9714	89.5637	Cd177
ENSMUSG00000110633	3.3025	0.000412271	0.0102475	3.17853	2.93326	9.09866	74.7376	8.54679	66.9267	Gm32122
ENSMUSG00000046814	3.33617	1.22E-07	1.83E-05	4.23804	25.4216	10.1096	197.594	95.9139	110.232	Gchfr
ENSMUSG00000087658	3.34083	0.00343199	0.0451661	0	20.5328	1.01096	99.3088	53.18	66.9267	Hotairm1
ENSMUSG00000074385	3.37837	4.68E-07	5.65E-05	3.17853	2.93326	8.0877	70.6424	42.7339	34.4476	Gm10684
ENSMUSG00000026976	3.38281	6.67E-05	0.00271368	3.17853	2.93326	5.05481	47.0949	11.3957	58.0688	Pax8	x
ENSMUSG00000031734	3.40534	4.46E-15	2.63E-12	20.1307	57.6875	48.5262	594.829	305.785	440.929	Irx3
ENSMUSG00000050063	3.48083	7.42E-09	1.44E-06	48.7374	174.04	46.5043	1519.32	451.08	1038.35	Klk6
ENSMUSG00000025094	3.48256	1.86E-09	4.14E-07	101.713	555.365	166.809	2677.24	2197.47	4337.44	Slc18a2
ENSMUSG00000004231	3.50384	0.00167935	0.0272401	2.11902	14.6663	9.09866	239.57	6.6475	48.2266	Pax2
ENSMUSG00000032021	3.5132	5.72E-05	0.0024225	2.11902	5.86653	1.01096	45.0473	15.1943	43.3055	Crtam
ENSMUSG00000032484	3.61609	0.00390105	0.0487921	37.0828	31.2881	27.296	11.2618	506.16	655.488	Ngp
ENSMUSG00000075277	3.64029	2.73E-05	0.00140003	1.05951	7.82204	1.01096	44.0235	24.6907	56.1004	Haglr
ENSMUSG00000040666	3.6628	2.02E-30	4.46E-27	29.6663	43.999	58.6358	673.662	441.584	562.972	Sh3bgr
ENSMUSG00000058669	3.73924	2.05E-05	0.00111905	1.05951	21.5106	3.03289	147.428	61.7268	134.838	Nkx2-9
ENSMUSG00000012819	3.87594	5.15E-12	2.11E-09	34.9638	202.395	65.7126	1344.25	1234.54	1874.93	Cdh23
ENSMUSG00000056947	3.87867	7.68E-12	2.95E-09	8.47607	35.1992	21.2302	501.663	176.634	279.518	Mab21l1
ENSMUSG00000035296	3.89589	9.17E-09	1.76E-06	0	7.82204	8.0877	83.9518	63.6261	91.5322	Sgcg
ENSMUSG00000021239	3.93388	3.65E-05	0.00173013	9.53558	1.95551	11.1206	260.046	20.8921	63.9741	Vsx2
ENSMUSG00000032496	3.94202	0.000161195	0.00528768	21.1902	19.5551	9.09866	5.11901	298.188	462.582	Ltf
ENSMUSG00000026668	3.97935	7.66E-19	7.95E-16	7.41656	27.3771	12.1315	265.165	209.871	269.675	Ucma
ENSMUSG00000057606	4.00474	7.62E-20	8.97E-17	19.0712	5.86653	9.09866	190.427	153.842	197.828	Colq
ENSMUSG00000021604	4.06243	2.11E-05	0.00114344	0	7.82204	3.03289	103.404	22.7914	57.0846	Irx4
ENSMUSG00000046958	4.06452	0.000753539	0.0155902	0	14.6663	0	101.356	52.2304	93.5006	4930432E11Rik
ENSMUSG00000042474	4.08135	1.38E-06	0.000135986	1.05951	0.977755	4.04385	23.5475	34.1871	45.274	Fcmr
ENSMUSG00000035187	4.10972	4.85E-14	2.44E-11	7.41656	15.6441	3.03289	178.142	107.31	167.317	Nkx6-1
ENSMUSG00000024485	4.16514	2.72E-10	7.50E-08	2.11902	4.88877	3.03289	74.7376	39.885	66.9267	Slc4a9
ENSMUSG00000004872	4.18364	3.27E-08	5.71E-06	1.05951	2.93326	3.03289	30.7141	40.8346	57.0846	Pax3
ENSMUSG00000025229	4.20986	1.13E-06	0.000117262	2.11902	4.88877	3.03289	25.5951	36.0864	124.996	Pitx3
ENSMUSG00000035451	4.22207	9.73E-06	0.00063592	0	6.84428	11.1206	29.6903	113.957	192.906	Foxa1
ENSMUSG00000006542	4.23456	4.82E-06	0.000363523	2.11902	2.93326	0	45.0473	20.8921	29.5265	Prkag3
ENSMUSG00000015619	4.29356	7.69E-18	7.15E-15	22.2497	24.4439	14.1535	598.924	180.432	414.355	Gata3
ENSMUSG00000057777	4.35701	0.000707674	0.0148856	1.05951	55.732	7.07674	548.758	298.188	463.566	Mab21l2
ENSMUSG00000044681	4.36879	1.06E-12	4.47E-10	15.8926	5.86653	4.04385	123.88	122.504	283.454	Cnpy1
ENSMUSG00000075588	4.58205	2.72E-11	9.40E-09	2.11902	3.91102	2.02192	72.69	43.6836	77.7531	Hoxb2
ENSMUSG00000038765	4.71707	1.20E-30	3.03E-27	6.35706	16.6218	14.1535	357.307	238.36	386.797	Lmx1b
ENSMUSG00000001504	4.72292	1.80E-05	0.000999304	5.29755	53.7765	158.721	1733.3	1599.2	2420.19	Irx2
ENSMUSG00000029304	4.74841	7.57E-31	2.23E-27	97.4748	271.816	135.469	5098.53	3033.16	5444.69	Spp1
ENSMUSG00000029219	4.75056	8.18E-05	0.00320987	2.11902	88.9757	22.2412	1006.4	603.973	1442.86	Slc10a4
ENSMUSG00000007030	4.88978	1.45E-44	8.50E-41	20.1307	21.5106	20.2192	785.256	417.843	631.867	Vwa7
ENSMUSG00000026468	5.0463	0.00256494	0.0368496	5.29755	0	0	154.594	1.89929	16.7317	Lhx4
ENSMUSG00000014030	5.08128	6.01E-13	2.72E-10	6.35706	7.82204	4.04385	270.284	56.0289	291.328	Pax5
ENSMUSG00000034450	5.25059	1.51E-09	3.46E-07	2.11902	0.977755	1.01096	36.8569	58.8779	59.053	Gulo
ENSMUSG00000101356	5.29245	1.60E-09	3.63E-07	3.17853	1.95551	0	57.3329	39.885	102.359	Gm28876
ENSMUSG00000042096	5.48226	6.82E-12	2.67E-09	0	11.7331	8.0877	418.735	104.461	369.081	Dao
ENSMUSG00000052951	5.51398	5.45E-41	2.41E-37	13.7736	15.6441	4.04385	482.211	422.591	624.978	C130021I20Rik
ENSMUSG00000055197	5.71489	5.36E-17	4.30E-14	2.11902	3.91102	3.03289	249.808	91.1657	137.79	Fev
ENSMUSG00000031491	5.71533	4.97E-14	2.44E-11	8.47607	6.84428	15.1644	118.761	343.771	1138.74	Chrna6
ENSMUSG00000038692	5.75136	1.93E-24	2.84E-21	3.17853	4.88877	2.02192	164.832	151.943	229.323	Hoxb4
ENSMUSG00000037025	5.83241	8.85E-07	9.46E-05	1.05951	1.95551	0	35.8331	18.9929	118.106	Foxa2
ENSMUSG00000056569	5.85516	2.95E-05	0.00149103	1.05951	0	1.01096	7.16662	32.2879	78.7373	Mpz
ENSMUSG00000038253	5.95561	4.36E-15	2.63E-12	0	3.91102	2.02192	141.285	75.9714	158.459	Hoxa5
ENSMUSG00000028736	6.01037	1.15E-20	1.45E-17	0	4.88877	3.03289	130.023	169.036	221.449	Pax7
ENSMUSG00000026805	6.29834	1.45E-51	2.55E-47	5.29755	9.77755	5.05481	497.568	449.181	647.615	Barhl1
ENSMUSG00000006764	6.31741	2.98E-31	1.05E-27	14.8331	42.0434	50.5481	4935.75	1459.6	2183.98	Tph2
ENSMUSG00000055333	6.55293	5.80E-47	5.11E-43	6.35706	11.7331	6.06577	564.115	630.563	1084.61	Fat2
ENSMUSG00000014704	6.66956	4.39E-09	9.23E-07	0	0.977755	1.01096	82.928	43.6836	79.7216	Hoxa2
ENSMUSG00000048763	6.69336	1.12E-17	9.85E-15	0	3.91102	1.01096	142.309	132.95	247.038	Hoxb3
ENSMUSG00000005503	6.8489	6.82E-05	0.00276696	0	0.977755	0	102.38	2.84893	20.6686	Evx1
ENSMUSG00000058665	7.01515	2.77E-22	3.76E-19	0	5.86653	4.04385	407.473	196.576	695.841	En1
ENSMUSG00000031688	7.08683	7.84E-10	1.95E-07	0	0.977755	1.01096	93.166	50.3311	131.885	Pou4f2	x
ENSMUSG00000079560	7.15308	7.64E-11	2.25E-08	0	0	2.02192	110.571	74.0721	104.327	Hoxa3
ENSMUSG00000101174	7.15954	1.29E-07	1.90E-05	0	0	0	32.7617	22.7914	24.6054	Hoxd4
ENSMUSG00000021609	7.1625	1.92E-09	4.24E-07	5.29755	41.0657	26.285	599.948	1771.08	8044.99	Slc6a3
ENSMUSG00000025216	7.21668	0.000111222	0.00402224	0	0	0	73.7138	3.79857	5.9053	Lbx1
ENSMUSG00000075394	7.2404	9.70E-26	1.71E-22	1.05951	3.91102	1.01096	328.641	208.921	380.892	Hoxc4
ENSMUSG00000020838	7.45613	2.66E-27	5.21E-24	2.11902	20.5328	11.1206	3656	847.081	1457.63	Slc6a4
ENSMUSG00000038700	7.47757	1.32E-25	2.12E-22	0	2.93326	2.02192	299.974	238.36	364.16	Hoxb5
ENSMUSG00000012520	7.53146	3.88E-05	0.00181628	0	0	0	92.1422	5.69786	5.9053	Phox2b
ENSMUSG00000038676	7.63153	2.95E-13	1.37E-10	0	2.93326	0	290.76	74.0721	234.244	Ucn
ENSMUSG00000001815	7.66159	1.39E-05	0.000832655	0	0	0	88.047	2.84893	22.637	Evx2
ENSMUSG00000039728	7.6652	6.06E-07	6.98E-05	1.05951	15.6441	13.1425	4853.85	77.8707	1133.82	Slc6a5
ENSMUSG00000079277	7.68699	7.16E-09	1.40E-06	0	0	0	35.8331	28.4893	51.1793	Hoxd3
ENSMUSG00000056445	7.85707	7.15E-10	1.83E-07	0	0.977755	0	108.523	54.1296	90.5479	Hoxaas2
ENSMUSG00000000942	7.99602	3.53E-10	9.58E-08	0	0.977755	0	88.047	61.7268	128.932	Hoxa4
ENSMUSG00000084844	8.08027	5.86E-10	1.54E-07	0	0	0	62.4519	34.1871	55.1161	Hoxb3os
ENSMUSG00000022485	8.6527	3.05E-11	1.02E-08	0	0	0	73.7138	45.5829	106.295	Hoxc5
